# Supplementary material for: Illicit and pharmaceutical drug consumption estimated via wastewater analysis. Part B: Placing back-calculations in a formal statistical framework
Source: Sci Total Environ. 2014 Jul 15;487(100):642–50. doi: 10.1016/j.scitotenv.2014.02.101 (PMC4039139; doi:10.1016/j.scitotenv.2014.02.101)
Supplement: Supplementary file 1 — Supplementary material 1. Excel spreadsheet demonstrating propagation of uncertainty using Monte Carlo simulation. [file mmc1.xlsx]

## Sheet: Description
Estimation of daily cocaine consumption from concentrations of benzoylecgonine in wastewater
The "Data & Parameters" worksheet contains the information in Tables 1 and 2 of the paper.
In the “Simulations” worksheet we simulate 15,000 values at random from the assumed (normal or beta) distribution of each of the individual parameters.
For each of these 15,000 iterations, the back-calculations are performed in the “Calculations” worksheet. Each row of the worksheet corresponds to one iteration
of the simulation process.
The "Results" worksheet displays summary statistics for benzoylecgonine loads and cocaine consumption across the 15,000 iterations: medians (parameter estimates),
standard deviations (which are the SEs of the parameter estimates), and 2.5th and 97.5th percentiles (95% credible intervals).
For example, the estimated daily mean cocaine consumption is the median across the 15,000 simulated values for "Mean consumption" in the "Calculations" tab,
while the presented standard error of this estimate is the standard deviation of those 15,000 simulated values.
Clicking F9 in the "Results" worksheet will perform the calculations again based on a different random 15,000 values from each assumed distribution.
You will see that the results change by a negligible amount when this is done. This reflects the random sampling error known as Monte Carlo error.
The Monte Carlo error can easily be reduced (at the cost of a slight time delay) by increasing the number of iterations.

## Sheet: Results
Estimation of daily cocaine consumption from concentrations of benzoylecgonine in wastewater
Number of simulations:	15000
Press F9 to re-run the simulations.
Daily loads of BE (grams per day)	Estimate	SE	95% Cr-I lower limit	95% Cr-I upper limit
Thursday 10th March	1209.32	34.8855	1142.34	1278.65
Friday 11th March	1177.78	38.4621	1104.64	1254.72
Saturday 12th March	1304.9	42.0116	1226.23	1389.7
Monday 14th March	1715.86	55.1556	1610	1825.82
Tuesday 15th March	1079.67	37.1886	1008.23	1154.62
Wednesday 16th March	1104.96	35.2987	1037.29	1175.69
Thursday 17th March	993.604	25.6554	944.842	1045.75
Mean daily load	1226.84	26.9108	1175.27	1280.77
Daily cocaine consumption (mg/day per 1000 people)	Estimate	SE	95% Cr-I lower limit	95% Cr-I upper limit
Thursday 10th March	1243.07	108.705	1048.05	1478.44
Friday 11th March	1211.05	107.781	1019.23	1445.21
Saturday 12th March	1341.27	118.461	1131.63	1598.46
Monday 14th March	1763.9	156.699	1483.54	2109.86
Tuesday 15th March	1109.2	99.6575	933.154	1324.56
Wednesday 16th March	1135.63	100.179	957.941	1353.34
Thursday 17th March	1021.75	88.7776	862.82	1214.44
Mean daily consumption	1261.6	107.764	1067.37	1495.52

## Sheet: Data & Parameters
DATA:	Mean	SE(mean)
BE concentration day 1 (ng/litre)	1068.29	15.4663
BE concentration day 2 (ng/litre)	1054.88	22.8925
BE concentration day 3 (ng/litre)	1167.17	24.9125
BE concentration day 4 (ng/litre)	1544	27.9575
BE concentration day 5 (ng/litre)	983.535	20.355
BE concentration day 6 (ng/litre)	1003.33	19.87
BE concentration day 7 (ng/litre)	906.995	6.645
Flow day 1 (millions of litres)	1194.4	17.7522
Flow day 2 (millions of litres)	1177.98	16.3792
Flow day 3 (millions of litres)	1180.02	15.6378
Flow day 4 (millions of litres)	1172.4	20.6788
Flow day 5 (millions of litres)	1158.57	22.1693
Flow day 6 (millions of litres)	1161.74	17.996
Flow day 7 (millions of litres)	1155.54	17.0231
PARAMETERS:	Estimate	SE(estimate)	Source of information	Estimated parameters of Beta distribution (for proportions)
Population size (millions)	3.4	0.173469	Estimated provided by wastewater treatment plant personnel. Amount of uncertainty is unknown - here we have set it such that the 95% CI goes from 5% lower to 5% higher than the estimate.	a	b
Proportion of cocaine smoked as free base	0.0653	0.00837	Home Office Seizures report 2011/2012	56.8262	813.407
Proportion of dose of cocaine smoked as free base that is excreted as BE	0.08667	0.009443	Fixed effect meta-analysis of data presented in Khan and Nicell (2011).	76.8521	809.869
Proportion of dose of cocaine taken by nasal insufflation that is excreted as BE	0.3157	0.02042	Mean from a random effects meta-analysis of data presented in Khan and Nicell (2011)	163.247	353.848
Stability: % increase in concentration of BE in unfiltered wastewater	5.5	2.12132	Baker & Kaspryk-Hordern. Value for pH 7.4, 19 deg C, 12 hours.
Molecular weight of BE	289.3
Molecular weight of cocaine	303.4

## Sheet: Simulations
Concentration Day 1	Concentration Day 2	Concentration Day 3	Concentration Day 4	Concentration Day 5	Concentration Day 6	Concentration Day 7	Flow Day 1	Flow Day 2	Flow Day 3	Flow Day 4	Flow Day 5	Flow Day 6	Flow Day 7	Population size	Proportion of cocaine that is smoked as free base	Proportion of a dose of cocaine excreted as BE after smoking	Proportion of a dose of cocaine excreted as BE following nasal insufflation	Stability: Percentage increase in concentration of BE in unfiltered wastewater
1055.86	1042.98	1187.37	1530.3	998.656	971.571	911.54	1205.93	1163.46	1170.13	1190.42	1133.21	1187.8	1160.49	3.37496	0.0640979	0.0747623	0.330533	6.16632
1068.39	1052.19	1206.22	1481.12	986.585	976.304	904.23	1179.35	1182.96	1160.61	1173.34	1167.28	1158.75	1142.91	3.08516	0.0570828	0.0881367	0.347926	7.33004
1059.1	1049.91	1161.31	1508.36	983.897	978.112	906.654	1201.13	1158.99	1162.12	1162.97	1151.27	1173.8	1154.09	3.38396	0.0638126	0.0834719	0.335008	5.85543
1077.35	1027.9	1141.66	1532.03	938.254	1051.8	912.299	1216.75	1180.05	1197.97	1185.77	1169.95	1164.37	1172.37	3.39772	0.066769	0.0848484	0.315291	4.18627
1067.72	1068.7	1156.45	1499.21	1001.83	1028.89	898.748	1213.05	1162.55	1163.2	1176.12	1135.85	1162.8	1145.11	3.62745	0.0633325	0.0899948	0.330218	5.89131
1069.41	1047.31	1158.21	1559.62	975.956	1022.94	910.134	1200.57	1172.44	1183.76	1173.11	1133.26	1174.22	1143.13	3.17077	0.0632705	0.0820475	0.320591	8.66477
1068.25	1073.1	1173.28	1524.92	987.931	957.928	910.027	1217.71	1192.21	1177.28	1162	1174.48	1154.17	1158.47	3.26143	0.0668131	0.0876471	0.344632	9.4548
1084.62	1058.06	1180.72	1576.66	988.757	1001.95	913.701	1195.82	1170.58	1177.47	1202.18	1186.39	1164.12	1152.89	3.37893	0.0711498	0.0898122	0.291957	6.21422
1039.32	1061.91	1183.97	1557.96	982.344	1006.47	907.255	1181.47	1202.23	1177.88	1158.33	1190.95	1171.91	1128.74	3.3783	0.0602652	0.0629144	0.290975	7.22374
1064.32	1026.04	1162.62	1529.37	962.105	985.587	899.091	1188.03	1192.46	1175.72	1163.38	1166.35	1157.66	1159.83	3.16584	0.0543362	0.0784507	0.279763	5.61757
1065.72	1049.84	1188.84	1583.48	973.673	993.254	905.069	1177.57	1187.42	1179.62	1148.34	1188.47	1140.47	1174.96	3.15205	0.0760684	0.110995	0.335191	5.16684
1062.81	1059.75	1132.63	1547.92	1017.65	1026.6	905.387	1193.62	1176.41	1161.71	1166.89	1159.84	1156.83	1173.55	3.39186	0.0714467	0.0864976	0.307918	3.12772
1044.21	1066.66	1189.86	1502.8	967.617	995.564	912.456	1173.03	1175.86	1190.02	1180.68	1152.08	1165.97	1132.57	3.48985	0.0666062	0.0839952	0.357884	5.781
1063.09	1045.37	1127.81	1513.16	939.57	990.045	923.293	1193.68	1196.53	1141.74	1176.16	1164.92	1152.64	1145.76	3.64578	0.0611364	0.0772985	0.32859	6.78
1074.97	1027.32	1167.08	1519.98	983.947	976.649	899.622	1194.24	1191.81	1187.58	1171.09	1212.42	1158.79	1167.5	3.53921	0.0756903	0.0850604	0.321569	6.79452
1086.79	1068.27	1168.93	1531.69	1006.47	1004.21	908.226	1197.67	1176.53	1165.31	1152.7	1142.05	1181.59	1143.97	3.21943	0.0729975	0.0845439	0.332697	2.8626
1057.49	1060.74	1150.1	1552.93	1021.14	1003.28	914.429	1194.83	1185.66	1211.64	1174.67	1142.4	1170.57	1144.87	3.33774	0.0698166	0.0773845	0.336456	5.13147
1064.94	1066.15	1179.26	1579.21	998.82	993.68	910.664	1176.47	1164.15	1172.17	1127.52	1158.73	1169.67	1163.69	3.34965	0.0527394	0.113515	0.316072	6.29157
1084.97	1062.29	1140.48	1503.84	1004.3	1013.21	911.479	1215.24	1177.98	1170.02	1190.94	1159.67	1164.72	1142.37	3.32383	0.0654193	0.0937221	0.331533	5.10437
1067.04	1088.91	1151.73	1566.1	979.69	1002.51	909.612	1173.76	1181.43	1179.99	1183.96	1163.46	1177.29	1146.67	3.49356	0.0780547	0.0774187	0.285121	3.09147
1062.85	1065.56	1163.5	1563.67	987.296	966.357	912.938	1193.29	1151.16	1170.22	1193.7	1171.86	1188.95	1143.33	3.53441	0.0564741	0.0885707	0.352513	9.15343
1046.77	1055.29	1193.43	1555.72	979.917	1011.06	907.757	1172.59	1186.91	1165.89	1169.49	1137.15	1144.71	1151.49	3.76519	0.0615355	0.08298	0.311253	4.84635
1053.91	1046.21	1181.5	1546.49	988.398	990.975	916.372	1196.98	1173.73	1181.56	1171.51	1206.12	1147.82	1179.33	3.65457	0.0606818	0.0847901	0.289139	5.53199
1056.32	1061.85	1133.32	1511.42	983.157	1025.64	906.171	1170.47	1170.64	1171.25	1229.16	1176.66	1183.6	1176.62	3.40468	0.0657181	0.105249	0.32875	6.343
1066.93	1079.48	1178.67	1511.48	981.325	1019.12	896.529	1206.53	1171.78	1185.97	1154.58	1167.34	1154.69	1133.48	3.15789	0.0655176	0.0911988	0.308623	4.91846
1052.13	1028.5	1151	1549.58	996.809	1030.88	900.585	1186.08	1164.2	1160.12	1175.88	1172.34	1156.21	1148.64	3.23959	0.0720412	0.0850481	0.309152	6.27665
1035.44	1050.42	1169.97	1523.53	1004.7	988.838	909.149	1210.32	1168.18	1175.3	1178.33	1138.78	1183.04	1177.41	3.70998	0.0594873	0.0851955	0.33084	4.00565
1094.55	1031.37	1155.77	1515.49	1026.27	1022.94	906.357	1181.32	1168.94	1161.29	1198.02	1170.72	1166.15	1173.08	3.4411	0.0708384	0.103136	0.323926	7.22615
1061.79	1071.88	1184.2	1536.33	985.367	1027.08	916.562	1168.47	1193.76	1175.34	1176.21	1166.01	1141.49	1171.58	3.42155	0.0538497	0.0826904	0.321072	2.29877
1081.77	1092.84	1199.64	1534.67	965.209	981.866	895.279	1173.44	1177.56	1145.71	1184.38	1159.35	1162.86	1181.36	3.66775	0.0632846	0.0814172	0.348063	4.86915
1100.19	1071.78	1151.97	1565.81	1017.35	1012.1	902.005	1211.45	1177.65	1162.25	1186.01	1152.64	1157.97	1131.42	3.54733	0.060372	0.0913245	0.31666	3.58747
1083.02	1073.78	1153.19	1536.24	961.289	1010.52	895.461	1176.78	1186.21	1155.48	1168.48	1150.81	1176.06	1152.72	3.5168	0.0628291	0.0886592	0.299049	7.29058
1084.03	1021.74	1156.14	1527.81	959.978	1008.44	902.177	1173.75	1196.71	1169.83	1195.41	1164.99	1193.51	1155.67	3.37398	0.0694363	0.0790499	0.328469	9.33783
1073.32	1035.59	1168.94	1575.11	985.931	1023.84	904.135	1203.98	1178.5	1196.4	1148.44	1168.99	1161.81	1145.39	3.38765	0.069019	0.0712394	0.319665	5.61214
1085.49	1077.26	1173.79	1542.07	991.163	1013.94	902.588	1194.09	1179.08	1167.49	1174.93	1162.08	1153.97	1168.74	3.04131	0.0543396	0.10059	0.310916	4.76021
1062.25	1091.65	1166.95	1541.47	980.014	976.75	903.191	1208.54	1206.65	1206.68	1169.81	1176.43	1187.17	1164.7	3.41044	0.0745782	0.0818717	0.312746	4.65596
1097.03	1026.15	1150.73	1549.48	954.356	1006.35	921.545	1215.19	1192.17	1194.54	1196.06	1164.28	1155.87	1134.03	3.64949	0.0584672	0.10217	0.280435	8.96891
1053.87	1032.84	1146.63	1499.57	946.499	980.177	900.852	1170.83	1198.71	1203.02	1184.57	1191.82	1184.51	1154.82	3.48821	0.0654287	0.0890106	0.318478	9.75422
1066.21	1063.79	1178.36	1509.33	999.15	998.8	913.744	1192.88	1209.89	1192.71	1134.56	1136.49	1149.51	1165.26	3.33101	0.0640936	0.0692548	0.295984	3.98153
1059.49	1073.9	1169.98	1533.32	976.276	1017.38	911.617	1211.19	1186.71	1158.69	1158.71	1169.7	1163.94	1148.26	3.6107	0.0532025	0.0983882	0.326894	5.61408
1073.92	1085.66	1182.26	1495.28	981.637	1025.48	906.688	1207.29	1173.07	1183.81	1163.92	1170.27	1203.12	1201.67	3.46338	0.0666479	0.0760782	0.308672	8.15054
1075.62	1076.35	1158.53	1499.4	985.39	988.98	912.392	1163.83	1165.61	1195.02	1165.4	1157.91	1160.13	1197.17	3.41378	0.0578442	0.0736752	0.339635	2.33255
1072.1	1066.43	1159.89	1602.1	987.867	992.059	898.598	1228.02	1179.58	1170.5	1175.89	1150.71	1179.73	1155.54	3.29797	0.0643801	0.0913334	0.320202	2.35924
1054.8	1059.67	1158.77	1560.07	948.135	1011.2	909.432	1223.9	1140.95	1175.06	1182.39	1149.29	1154.89	1160.5	3.34957	0.0831208	0.0902694	0.29734	8.98125
1075.97	1071.57	1156.75	1559.7	969.138	1037.05	900.9	1181.36	1173.71	1175.93	1138.58	1142.26	1143.5	1195.12	3.52628	0.0653654	0.087329	0.324364	7.55261
1056.1	1044.06	1151.88	1539.89	944.853	998.253	910.722	1171.29	1179.68	1193.04	1173.87	1128.02	1178.15	1154.33	3.56365	0.0662264	0.0845068	0.295475	5.41169
1051.5	1056.46	1147.45	1545	1009.04	1059.48	901.404	1198.1	1194.97	1189.04	1209.89	1172.37	1167.18	1157.25	3.27642	0.0661844	0.0913702	0.336748	6.36998
1078.83	1007.86	1177.47	1551.44	969.448	1006.14	907.363	1185.26	1181.25	1203.6	1145.31	1139.55	1160.6	1147.09	3.54467	0.0611542	0.0697465	0.29762	2.43213
1065.14	1084.32	1144.92	1511.79	1013.96	1007.25	910.376	1178.06	1164.78	1177.89	1173.07	1164.17	1132.72	1163.46	3.15911	0.0553966	0.0860103	0.318191	3.06237
1072.63	1077.61	1198.54	1523.84	968.58	1014.48	897.745	1192.07	1169.48	1172.48	1181.29	1124.08	1155.43	1165.44	3.48537	0.0625866	0.0859586	0.351169	9.04024
1051.1	1046.87	1181.84	1568.15	974.396	990.308	909.189	1162	1181.74	1181.88	1191.71	1170.1	1161.31	1148.04	3.52811	0.0727358	0.0844666	0.323584	7.40203
1055.37	1046.05	1149.44	1545.28	962.214	1012.2	910.593	1190.83	1156.35	1175.94	1156.85	1120.44	1155.79	1161.97	3.59578	0.0598022	0.078475	0.302428	3.21683
1089.31	1053.89	1184.63	1572.52	977.483	992.548	902.443	1175.24	1145.59	1169.05	1141.13	1138.5	1141.63	1178.22	3.42786	0.0681825	0.081873	0.327491	3.94169
1056.2	1095.48	1116.86	1521.06	972.127	966.77	917.742	1192.28	1151.43	1210.18	1170.33	1186.28	1175.51	1146.02	3.52717	0.0659229	0.100737	0.334096	6.28748
1095.71	1059.52	1146.6	1552.24	967.646	990.523	907.895	1172.31	1180.23	1158.19	1150.69	1102.37	1138.91	1151.43	3.31801	0.0665854	0.089773	0.323793	3.7589
1055.42	1039.43	1195.87	1513.75	979.47	1002.33	911.155	1184.94	1185.31	1163.27	1154.28	1137.11	1149.16	1147.96	3.4205	0.0542059	0.0877467	0.335952	2.65135
1061.18	1079.7	1143.14	1542.31	981.925	1003.32	913.525	1230.87	1203.7	1167.18	1142.98	1161.43	1139.64	1161.84	3.36567	0.0648405	0.0926501	0.327669	4.04348
1076.02	1001.51	1180.2	1555.33	1006.16	1032.15	904.146	1226.53	1168.74	1158.85	1166.35	1148.74	1176.37	1191.3	3.46407	0.0672063	0.0748988	0.29449	8.71336
1082.68	1053.69	1139.15	1550.7	996.952	1003.04	922.483	1204.84	1178.2	1172.94	1210.37	1162.97	1163.41	1182.17	3.6349	0.0892372	0.0952403	0.292936	5.07322
1082.46	1050.98	1124.4	1564.92	980.491	981.584	909.6	1163.27	1190.84	1159.85	1153.28	1152.21	1161.13	1132.66	3.37564	0.0567003	0.0947966	0.286919	0.580638
1065.31	1064.92	1166.44	1545.16	974.96	987.012	909.211	1217.93	1175.05	1150.49	1174.29	1185.76	1155.85	1168.68	3.29887	0.0606961	0.0903036	0.307102	9.5614
1072.57	1082.87	1140.86	1527.07	986.857	992.297	909.634	1185.89	1170.99	1165.81	1185.67	1128.79	1188.97	1123.9	3.59497	0.0526978	0.0818056	0.301324	6.89045
1024.73	1044.92	1187.75	1557.86	1006.38	1019.61	908.236	1205.38	1174.92	1160.37	1165.46	1145.59	1160.59	1155.52	3.37695	0.0603799	0.0986421	0.3023	4.85336
1062.35	1017.12	1206.77	1509.47	971.028	987.272	908.18	1216.89	1168.42	1181.83	1162.07	1164.03	1140.86	1150.25	3.52843	0.0631533	0.0765643	0.319334	4.33977
1029.02	1052.01	1175.27	1521.13	1003.66	1015.99	918.089	1213.2	1185.2	1180.3	1184.83	1135.16	1193.6	1169.85	3.20907	0.0848075	0.0839004	0.343603	5.40255
1090.68	1079.36	1182.69	1540.12	967.853	1012.74	910.104	1195.66	1164.78	1183.94	1204.19	1156.48	1190.06	1142.53	3.48942	0.0659231	0.0844359	0.300552	8.51663
1079.38	1066.28	1169.62	1527.95	1003.65	1008.74	903.546	1171.99	1171.15	1178.83	1163.85	1129.26	1155.03	1152.29	3.30487	0.0561431	0.0917905	0.327827	5.8751
1084.64	1044.34	1198.74	1516.03	977.631	1004.12	910.782	1212.89	1173.61	1191.34	1124.3	1147.5	1172.1	1142.58	3.418	0.0523024	0.0943214	0.29968	5.61879
1055.28	1054.68	1160.89	1525.61	1004.78	964.266	909.134	1194.9	1136.59	1178.76	1159.04	1158.16	1183.2	1153.59	3.68889	0.0675681	0.0925271	0.294229	5.51107
1056.43	1046.62	1154	1516.72	971.052	1010.11	913.59	1198.31	1180.6	1157.24	1149.46	1122.72	1161.13	1152.96	3.54198	0.0844197	0.081137	0.310309	6.37091
1033.25	1072.94	1179.76	1569.86	972.27	988.817	901.955	1233.63	1177.94	1187.2	1170.85	1141.73	1157.25	1147.85	3.15989	0.0650472	0.0773913	0.351817	6.50703
1058.6	1069.23	1153.17	1571.93	963.592	986.966	903.06	1186.95	1192.62	1197.57	1121.87	1166.75	1160.01	1143.54	3.49079	0.0796426	0.0897877	0.308087	3.34613
1078.55	1120.21	1197.55	1549.12	993.638	1009.86	908.054	1211.35	1172.21	1200.35	1164.34	1145.19	1142.63	1159.05	3.2558	0.0689948	0.0841967	0.270631	2.15936
1090.02	1054.62	1163.82	1574.01	976.958	1043.13	906.894	1196.66	1195.33	1193.63	1183.68	1154.87	1140.58	1174.57	3.23817	0.0606203	0.101326	0.280275	9.61318
1071.4	1008.6	1193.55	1512.78	1013.99	1005.28	908.551	1201.23	1188.15	1147.97	1198.01	1147.14	1142.42	1143.91	3.34859	0.0678706	0.0821477	0.272408	9.24677
1074.41	984.7	1120.27	1540.29	997.883	1008.01	908.998	1186.13	1160.87	1160.3	1199.29	1160.07	1163.89	1148.04	3.17988	0.0617269	0.0909671	0.323169	4.7177
1082.21	1046.8	1182.94	1561.27	1005.57	985.085	912.325	1174.49	1211	1174.85	1179.77	1193.84	1139.5	1156.85	3.60794	0.0609353	0.0998268	0.291686	7.39269
1072.94	1020.19	1142	1557.25	1005.13	1006.45	908.049	1196.87	1177.59	1190.91	1172.12	1169.44	1177.13	1145.12	3.30813	0.0677041	0.0741856	0.319676	5.81543
1046.41	1056.5	1117.94	1607.15	964.689	990.697	926.099	1210.16	1177.93	1182.13	1174.08	1142.38	1166.81	1145.51	3.5965	0.0512128	0.0793251	0.326799	4.45643
1057.23	1085.5	1140.99	1493.19	962.636	991.682	897.464	1187.58	1174.73	1196.88	1152.25	1166.85	1152.75	1161.45	3.61525	0.0628183	0.0919949	0.329214	2.43379
1062.77	1078.06	1173.63	1562.89	1006.22	967.13	904.318	1218.35	1184.04	1167.43	1178.04	1187.73	1175.21	1192.79	3.34643	0.0813254	0.0866718	0.288005	1.41924
1082.19	1077.77	1170.7	1516.49	990.968	1011.21	902.638	1190.68	1169.07	1164.37	1176.9	1160.63	1159.84	1146.2	3.20364	0.0728942	0.0899499	0.301754	5.80402
1076.58	1065.65	1145.91	1543.86	998.484	1002.13	910.82	1222.01	1182.49	1168.49	1177.84	1168.99	1152.72	1142.87	3.78843	0.063644	0.0929481	0.324675	7.6
1080.86	1065.43	1163.31	1535.28	996.087	967.398	899.051	1193.02	1160.79	1188.85	1139.57	1167.64	1139.37	1158.84	3.80991	0.075808	0.0881033	0.313661	2.78947
1059.13	1020.82	1198.12	1533.44	984.407	997.276	900.979	1184.57	1165.82	1188.64	1128.8	1166.14	1142.46	1140	3.33281	0.0620469	0.0977851	0.345044	7.78581
1055.63	1059.99	1207.24	1561.55	1001.45	1014.64	907.989	1163.66	1158.82	1177.43	1177.84	1151	1189.7	1166.81	3.21218	0.0669186	0.0963221	0.314967	4.82861
1080.04	1087.3	1169.26	1569.55	971.093	996.004	913.448	1181.32	1202.22	1165.31	1191.9	1134.13	1161.62	1146.5	3.74586	0.0680001	0.085588	0.342681	10.4633
1062.41	1094.68	1203.05	1524.85	1016.62	983.098	905.971	1185.82	1178.67	1178.65	1188.85	1138.13	1192.45	1146.38	3.37001	0.0592458	0.0808603	0.293789	7.2376
1074.91	1087.79	1214.46	1561.65	1004.12	1003.7	903.288	1193.99	1154.1	1191.24	1154.01	1125.64	1140.66	1151.92	3.43949	0.0556419	0.100636	0.303748	3.4801
1064.5	1069.89	1207.27	1544.12	976.479	1035.2	900.851	1185.11	1154.27	1151.43	1164.33	1172.69	1152.46	1175.66	3.39136	0.0571126	0.0820741	0.31184	6.45897
1055.62	1008.36	1168.57	1504.85	991.553	1022.73	896.727	1168.96	1186.32	1205.33	1159.69	1175.04	1165.45	1132.84	3.31654	0.0703773	0.0859785	0.34776	7.727
1045.15	1065.81	1170.72	1611.44	987.947	1001.07	909.39	1212.3	1193.68	1159.17	1171.23	1150.94	1185.82	1158.9	3.39207	0.0678175	0.118111	0.290093	5.71328
1078.06	1100.29	1204.65	1569.11	973.895	984.327	914.827	1197.74	1189.33	1188.03	1189.54	1167.99	1177.92	1164.42	3.53287	0.0724266	0.0844789	0.324215	3.92087
1050.51	1091.78	1110.21	1540.61	986.788	997.758	906.383	1181	1186.21	1179.74	1177.42	1133.67	1134.04	1124	3.46521	0.0814813	0.0964043	0.344738	8.0078
1084.49	1018.33	1144.25	1562.16	1020.41	981.111	909.47	1183.14	1190.5	1185.37	1188.22	1128.6	1160.72	1132.04	3.28556	0.0814461	0.0664343	0.276637	3.8998
1067.02	1101.65	1198.24	1538.6	982.473	1006.1	914.239	1183.12	1164.58	1171.13	1170.27	1154.17	1196.49	1181.05	3.35763	0.0482967	0.0853523	0.301474	5.24595
1045	1084.26	1151.71	1548.32	979.773	986.513	902.523	1186.34	1189.58	1194.94	1139.71	1159.73	1155.26	1159.07	3.33883	0.0732812	0.082699	0.33976	2.51623
1054.03	1022.29	1194.01	1525.62	983.212	954.737	908.931	1166.93	1164.2	1148.43	1174.33	1172.72	1168.44	1144.19	3.30172	0.0628731	0.089867	0.331176	6.46212
1095.23	1050.11	1173.23	1550.78	993.63	988.02	892.083	1197.8	1170.24	1193.07	1140.15	1180.48	1152.96	1177.09	3.82393	0.0595004	0.08284	0.358968	4.15265
1071.49	1065.93	1180.28	1556.41	978.282	978.298	919.48	1207.26	1149.95	1160.26	1191.79	1166.1	1182.66	1159.99	3.45263	0.058534	0.0771477	0.326025	5.50534
1058.42	1046.24	1166.82	1541.06	990.289	1008.12	908.568	1184.74	1167.78	1183.41	1139.42	1152.37	1163.2	1151.64	3.52041	0.0689995	0.0802785	0.288132	4.7987
1057	1040.34	1174.42	1567.76	1020.17	994.93	909.31	1178.86	1174.3	1197.55	1144.62	1159.87	1177.98	1171	3.26701	0.0697847	0.0813454	0.322608	5.85274
1054.34	1039.01	1166.2	1502.45	1024.29	990.647	912.059	1193.45	1198.54	1196.3	1191.06	1110.17	1163.76	1170.21	2.94912	0.0611388	0.0903142	0.294202	6.10394
1091.44	1050	1182.86	1524.86	986.247	956.307	910.416	1181.8	1169.78	1179.72	1198.72	1184.67	1153.84	1184.47	3.41004	0.0601334	0.0828808	0.299492	7.23206
1053.6	1052.71	1191.9	1544.19	935.8	1010.7	921.465	1170.36	1193.94	1187.98	1169.94	1141.56	1180.29	1140.06	3.58521	0.0719729	0.101317	0.298295	6.22159
1061.62	1026.16	1165.62	1534.19	986.418	1019.53	891.257	1188.08	1167.62	1190.02	1151	1138.8	1187.52	1177.43	3.36285	0.0734434	0.0853347	0.322514	9.28027
1105.71	1038.58	1147.74	1549.81	1003.07	977.66	900.685	1215.23	1172.55	1171.02	1175.94	1153.35	1139.91	1155.04	3.33129	0.0606325	0.0801329	0.300562	8.35271
1075.1	1048.65	1154.96	1575.66	954.436	1002.68	915.824	1200.91	1157.69	1167.97	1165.49	1161.95	1156.62	1154.75	3.35625	0.0619074	0.0758626	0.318117	6.75649
1056.69	1080.25	1217.56	1556.9	993.29	973.811	905.253	1224.34	1183.1	1158.16	1183.33	1171.06	1161.19	1151.87	3.43978	0.0635788	0.0769023	0.314237	5.94853
1053.05	1065.41	1189.15	1535.02	974.186	1011.43	911.517	1208.36	1180.51	1180.99	1181.83	1198.36	1146.52	1130.39	3.37398	0.0678795	0.0943559	0.318004	4.68837
1050.12	1062.3	1173.55	1523.06	963.967	1004.05	910.852	1172.84	1202.3	1180.65	1180.83	1172.88	1181.34	1167.18	3.54037	0.0652252	0.0981618	0.364511	3.56134
1068.38	1053.24	1164.24	1568.29	996.764	997.438	898.24	1205.07	1169.81	1174.75	1180.52	1179.45	1158.31	1149.35	2.99297	0.0795524	0.0791088	0.343103	3.58443
1064.75	1020.37	1132.16	1495.76	985.882	973.522	916.425	1145.59	1171	1184.25	1179.85	1139.9	1180.48	1184.5	3.67282	0.0663961	0.0725554	0.307922	4.93607
1077.68	1058.78	1174.06	1569.89	1021.58	976.11	905.383	1175.83	1175.32	1165.29	1173.19	1168.45	1132.95	1163.03	3.64662	0.0569412	0.102694	0.268161	1.89061
1061.52	1033.29	1127.11	1554.62	997.263	976.752	906.046	1191.95	1171.93	1192.45	1171.56	1141.18	1140.47	1156.86	3.42178	0.071388	0.0878095	0.308714	4.29634
1078.17	1045.06	1126.85	1524	1005.09	995.357	914.997	1197.4	1212.89	1166.9	1182.6	1151.11	1154.04	1144.58	3.45562	0.0544614	0.101333	0.316067	3.87338
1054.93	1011.13	1150.01	1529.99	1016.19	1003.39	906.336	1199.27	1174.08	1145.52	1181.76	1138.99	1165.5	1131.88	3.20456	0.0791939	0.0908151	0.349932	5.75924
1101.25	1045.57	1146.4	1526.52	974.323	1001.55	916.94	1208.6	1174.2	1207.39	1175.83	1135.09	1153.47	1137.94	3.22962	0.0577336	0.0879834	0.3281	8.35236
1073.95	1064.98	1170.37	1490.32	1018.43	1015.94	905.767	1191.31	1196.91	1176.13	1183.81	1098.74	1168.92	1130.18	3.4282	0.069055	0.0889515	0.304386	1.82128
1048.13	1041.39	1208.11	1506.03	1003.79	992.156	902.691	1216.79	1162.4	1171.01	1166.23	1141.94	1157.32	1160.06	3.72313	0.0503156	0.0907588	0.299849	6.70305
1063.28	1044.14	1166.25	1578.33	957.095	1023.34	912.521	1176.9	1148.23	1190.59	1108.95	1150.29	1197.97	1122.89	3.70247	0.05741	0.103718	0.283479	5.19183
1051.11	1064.84	1164.51	1564.69	973.409	977.709	911.135	1171.93	1165.74	1195.75	1165.36	1185.7	1167.45	1149.47	3.52198	0.0621391	0.0880132	0.338109	2.16926
1071.44	1056.46	1125.85	1529.09	944.206	974.406	913.492	1211.38	1180.17	1214.17	1196.86	1157.36	1129.88	1165.95	3.50813	0.0584563	0.0882104	0.284234	4.10858
1047.99	1042.79	1191.91	1562.13	989.242	1002.47	906.471	1181.6	1188.62	1153.2	1160.53	1126.29	1136.93	1135.49	3.41919	0.0692025	0.0789245	0.333398	4.12065
1065.83	1037.29	1108.72	1512.16	1001.48	1013.84	900.713	1176.7	1168.48	1188.68	1210.43	1180.12	1202.14	1168.9	3.16262	0.0711001	0.0868627	0.338966	6.93469
1058.84	1065.8	1147.37	1583.65	929.211	980.188	912.321	1184.11	1180.26	1193.02	1180.78	1143.68	1153.52	1109.94	3.44026	0.0732126	0.0790608	0.33755	6.92445
1084.6	1032.9	1200.39	1524.05	973.883	993.66	913.26	1199.28	1177.56	1183.83	1201.76	1151.8	1170.13	1168.2	3.27602	0.0575853	0.0883649	0.298438	5.96895
1082.85	1072.47	1121.65	1576.03	953.212	989.802	906.696	1180.16	1157.96	1192.49	1175.04	1137.54	1162.82	1152.66	3.55596	0.0734644	0.092235	0.303136	3.60006
1040.53	1040.58	1174	1551.78	980.234	1017.51	901.618	1165.56	1200.84	1208.34	1192.27	1179.86	1150.22	1165	3.36959	0.067135	0.0886364	0.347525	4.16904
1099.31	1043.18	1197.65	1531.83	1015.12	1016.41	914.229	1191.6	1180.99	1196	1178.42	1168.93	1175.32	1157.81	3.70311	0.0579102	0.079974	0.322915	4.64752
1074.46	1093.5	1160.4	1559.91	976.017	996.057	902.173	1173.21	1184.62	1162.38	1168.25	1152.1	1172.74	1166.42	3.37115	0.0632781	0.0950231	0.286183	7.59647
1048.14	1072.58	1181.61	1549.27	987.996	1010.75	909.802	1194	1170.9	1207.99	1177.69	1172.05	1184.62	1167.91	3.51763	0.0601102	0.0839994	0.352474	7.89349
1089.86	1038.9	1192.22	1525.13	999.264	1004.87	905.157	1233.03	1169.7	1158.85	1196.04	1138.3	1169.43	1162.11	3.66948	0.0739443	0.0906669	0.304911	4.57642
1065.9	1060.7	1148.52	1601.03	970.305	1026.86	915.319	1194.89	1178.79	1180.24	1140.3	1119.6	1209.97	1165.31	3.36972	0.0499469	0.0894768	0.279534	4.62421
1080.95	1077.14	1173.83	1546.01	946.259	1002.55	917.638	1191.91	1192.85	1187.94	1192.85	1178.26	1128.04	1143.13	3.414	0.0577425	0.0878997	0.298959	5.5071
1053.19	1033.85	1143.88	1563.41	992.077	1005.74	903.413	1223.7	1164.98	1199.73	1165.04	1188.76	1146.56	1142.45	3.44377	0.0702696	0.0972326	0.322103	3.5364
1062.5	1035.75	1152.94	1570.8	1007.21	1004.83	898.874	1205.18	1186.88	1174.48	1151.28	1147.76	1165.5	1132.4	3.4711	0.0582885	0.102929	0.326217	6.42542
1043.9	1055.87	1215.98	1567.07	980.113	950.491	908.568	1182.9	1161.75	1173.67	1174.92	1161.85	1147.84	1155.94	3.17215	0.0837635	0.0924831	0.309614	4.12087
1084.85	1040.7	1155.76	1495.48	959.947	1008.14	906.696	1180.15	1162.32	1173.8	1194.91	1199.85	1165.35	1167.34	3.44744	0.0825349	0.0947431	0.294286	3.64089
1058.01	1055.75	1171.8	1556.24	1019.05	1030.65	902.234	1223.1	1145.4	1160.75	1169.11	1202.67	1149.82	1150.79	3.43378	0.0554941	0.0759296	0.322199	5.80367
1082.95	1022.53	1218.03	1565.39	994.041	979.032	902.305	1196.55	1191.61	1157.6	1143.39	1143.65	1186.63	1162.12	3.30462	0.0660804	0.0766895	0.2939	6.13616
1069.71	987.842	1200.58	1549.68	995.447	986.394	910.254	1202.71	1181.41	1188.89	1146.07	1180.28	1204.41	1154.38	3.29805	0.0664657	0.086367	0.330562	5.44006
1053.86	1028.98	1154.05	1532.19	983.585	1017.34	913.579	1190.8	1142.69	1166.38	1189.6	1175.09	1154.46	1192.96	3.1119	0.0536856	0.0849064	0.31123	6.9869
1108.65	1023.17	1161.36	1567.73	991.269	987.276	912.193	1187.64	1171.88	1169.37	1168.04	1175.32	1179.15	1157.89	3.37037	0.0728169	0.0842911	0.285662	3.07091
1065.22	1087.39	1156.51	1591.73	973.769	995.029	905.031	1233.02	1169.08	1183.23	1179.34	1163.64	1152.47	1142.42	3.4677	0.0629268	0.0845561	0.300504	5.51973
1061.37	1091.28	1159.26	1550.93	962.893	1055.7	919.794	1199.15	1186.7	1167.08	1167.24	1151.12	1173.47	1113.25	3.44468	0.0661944	0.0940764	0.294063	3.36664
1042.63	1072.13	1177.25	1525.38	981.797	994.773	903.026	1191.61	1177.46	1191.95	1151.89	1164.34	1144.03	1153.4	3.3396	0.0648886	0.0813697	0.273148	9.80272
1061.67	1045.81	1164.64	1496.93	1005.78	1013.94	896.634	1193.03	1171.62	1179.22	1190.52	1157.03	1153.38	1183.21	3.24046	0.073589	0.0833846	0.320482	4.34853
1050.13	1044.28	1140.16	1556.16	991.657	1010.26	909.142	1188.33	1189.18	1170.04	1254.47	1161.5	1147.7	1165.72	3.4651	0.0614909	0.0895949	0.322054	4.75272
1078.36	1061.45	1217.93	1504.35	973.909	992.331	910.625	1202.14	1163.3	1164.51	1201.67	1152.08	1164.48	1148.36	3.30792	0.0663762	0.071474	0.344364	7.74171
1077.01	1058.7	1182.39	1562.14	980.127	1034.64	901.197	1194.89	1177.73	1175.61	1192.34	1163.41	1144.83	1137.18	3.35102	0.076333	0.112088	0.335302	10.259
1058.29	1024.92	1166.43	1554.84	1040.18	990.013	901.684	1193.69	1169.89	1168.14	1165.74	1132.77	1172.07	1147.62	3.26671	0.054701	0.0854708	0.322322	6.77045
1080.24	1050.97	1152.81	1559.95	971.264	993.898	895.426	1224.49	1172.01	1193.21	1193.89	1137.08	1150.64	1151.52	3.31449	0.0742927	0.079607	0.307763	3.56126
1046.52	1044.96	1145.67	1543.96	973.602	1035.84	907.756	1191.61	1165.46	1173.71	1202.72	1146.16	1160.88	1142.8	3.33442	0.0777954	0.0829731	0.319657	4.13504
1057.98	1081.47	1151.99	1512.7	978.07	1005.05	912.73	1193.48	1186.15	1197.91	1169.91	1153.75	1164.57	1159.92	3.2682	0.0656641	0.0750161	0.333806	5.2937
1086.17	1047.66	1193.92	1595.16	984.054	1013.92	905.844	1170.39	1182.97	1174.77	1138.21	1162.06	1173.27	1166.14	3.30599	0.0769393	0.107423	0.301644	5.09091
1068.28	1043.24	1191.69	1520.87	965.454	1024.64	905.745	1192.23	1163.2	1171.28	1187.02	1131.95	1136.82	1132.46	3.34394	0.0596401	0.0781072	0.319264	6.69021
1047.17	1029.9	1176.03	1535.24	962.127	965.946	912.709	1186.12	1179.4	1183.48	1210.91	1157	1164.01	1160.02	3.40845	0.063395	0.0957548	0.321434	5.26723
1054.72	1049.36	1130.09	1569.07	973.257	1016.65	911.226	1192.62	1174.93	1177.01	1154.46	1133.02	1149.48	1148.26	3.53385	0.0599546	0.0807572	0.322724	1.81257
1057.3	1057.45	1167.21	1574.75	963.14	993.219	907.06	1210.49	1195.43	1159.42	1165.16	1137.09	1184.85	1161.85	3.27205	0.0565769	0.0957509	0.348339	4.65811
1069.03	1058.63	1145.76	1558.55	991.68	981.589	913.793	1175.12	1187.95	1195.49	1169.84	1154.6	1176.28	1142.64	3.20143	0.0680403	0.088553	0.314415	5.31565
1071.2	1033.64	1192.42	1543.54	976.847	983.579	916.033	1188.71	1182.43	1200.85	1203.8	1170.47	1175.89	1176.72	3.60646	0.0740926	0.0850135	0.271573	2.29705
1057.86	1049.39	1178.96	1579.57	948.169	997.411	903.406	1170.54	1175.31	1190.49	1181.65	1151.23	1198.66	1159.66	3.51588	0.0637322	0.101443	0.338916	3.4995
1053.75	1060.14	1213.86	1524.24	1000.82	990.356	914.916	1150.97	1158.95	1188.46	1172.65	1161.18	1165.13	1171.99	3.16227	0.0711116	0.085062	0.339705	3.93093
1028.9	1081.2	1172.11	1503.05	927.956	987.172	909.826	1210.03	1173.3	1188.92	1170.04	1143.08	1195.17	1125.98	3.49873	0.0634384	0.0982418	0.368073	5.23935
1059.88	1035.56	1181.02	1536.27	989.031	997.986	910.698	1187.38	1191.97	1170.87	1176.59	1147.39	1172.24	1150.33	3.42741	0.0706576	0.0830199	0.312747	6.68744
1068.33	1063.67	1198.64	1567.75	1006.5	961.788	905.42	1197.55	1180.12	1187.39	1157.7	1162.69	1163.55	1148.77	3.57951	0.0612003	0.101517	0.292396	5.98911
1065.12	1094.15	1144.43	1538.74	987.905	1004.09	909.922	1207.45	1170.51	1194.27	1214.14	1143.36	1142.94	1144.12	3.6254	0.0649944	0.0827556	0.288493	8.04871
1055.49	1069.81	1186.18	1545.71	967.146	967.584	905.128	1207.77	1178.07	1182.27	1150.4	1142.59	1141.86	1144.44	3.13077	0.0718095	0.0757687	0.298234	7.40077
1048.65	1091.99	1186.92	1562.06	974.367	1011.93	908.284	1213.12	1180.7	1180.53	1166.69	1168.15	1153.57	1135.5	3.55043	0.0731618	0.108442	0.301848	6.80667
1078.92	1067.64	1167.37	1541.89	984.871	1009.82	910.59	1187.55	1150.65	1187.03	1163.25	1137.17	1158.98	1148.88	3.38602	0.0522835	0.0692095	0.336341	5.04532
1073.04	1066.37	1142.11	1543.68	978.06	995.803	906.279	1171.28	1189.35	1191.29	1174.1	1177.83	1168.97	1159.72	3.70153	0.0746427	0.0919198	0.329035	6.4448
1043.32	1074.22	1171.29	1565.9	970.177	984.71	897.233	1180.61	1172.19	1183.44	1147.11	1152.62	1198.15	1172.79	3.19575	0.0881658	0.0840207	0.327554	1.73416
1069.29	1040.05	1137.54	1567.26	983.264	1009.76	903.635	1165.55	1169.3	1188.14	1184.97	1097.55	1198.06	1142.65	3.39221	0.0695009	0.0966425	0.303623	6.05253
1089.98	1074.97	1143.69	1530.19	997.243	1003.39	912.445	1187.14	1191.23	1183.3	1152.26	1131.62	1141.65	1156.71	3.56367	0.0761088	0.0866601	0.300037	6.24629
1068.25	1064.21	1155.39	1595.73	981.893	1020.13	908.987	1198.46	1179.97	1187.62	1182.29	1180.41	1160.98	1144.94	3.66272	0.0543633	0.0797077	0.326221	7.05494
1070.45	1047.95	1172.82	1531.04	994.679	1001.71	896.224	1183.34	1177.07	1175.58	1119.11	1161.52	1187.99	1174.36	3.28633	0.0613149	0.0778371	0.308272	7.15885
1071.65	1051.27	1191.89	1618.31	989.341	1016.33	917.7	1178.93	1166.85	1164.92	1167.4	1172.81	1192.77	1167.94	3.47419	0.0550931	0.101929	0.311423	3.07733
1056.84	1061.27	1167.55	1502.37	983.074	1003.24	905.451	1215	1189.64	1158.95	1184.78	1169.15	1177.95	1168.76	3.48203	0.092557	0.0765629	0.270973	4.86466
1070.93	1058.8	1173.93	1538.44	952.227	1024.43	906.033	1197.59	1171.07	1189.4	1165.63	1128.74	1167.6	1177.2	3.534	0.0502242	0.0982516	0.304584	4.67194
1081.01	1072.08	1192.3	1538.29	979.382	1013.62	906.162	1224.06	1161.03	1174.19	1193.37	1155.13	1150.71	1173.27	3.28019	0.0550457	0.0885666	0.322957	6.26102
1055.08	1046.56	1216.09	1559.95	979.021	1003.24	912.485	1231.44	1138.81	1191.24	1158.52	1139.86	1143.71	1157.53	3.37152	0.0555436	0.0976317	0.335293	3.07272
1065.8	1068.33	1133.85	1592.78	972.017	1003.54	905.66	1182.73	1166.19	1172.86	1167.86	1197.77	1138.78	1172.91	3.54039	0.0743778	0.0849446	0.336131	4.08698
1097.63	1067.73	1152.06	1561.56	989.579	1005.74	903	1164.74	1163.15	1168.47	1183.23	1134.7	1141.77	1195.21	3.44967	0.0599399	0.0912779	0.306104	4.43379
1080.61	1022.83	1173.22	1497.89	969.195	995.361	906.054	1195	1171.53	1206.62	1162.47	1164.12	1189.41	1164.3	3.41955	0.0618173	0.0886699	0.304985	3.70829
1074.78	1088.85	1192.18	1540.76	988.099	1027.58	899.888	1192.43	1181.96	1197.92	1160.45	1081.7	1177.47	1144.1	3.25136	0.0682386	0.0710711	0.304612	3.22745
1075.24	1070.92	1151.12	1521.13	960.497	1015.31	902.513	1205.13	1185.68	1161.37	1171.16	1145.23	1201.8	1169.98	3.13785	0.0521638	0.0784976	0.321845	4.78622
1065.13	1031.29	1124.54	1485.76	1016.19	997.194	922.598	1133.72	1222.5	1193.59	1201.73	1164.64	1151.02	1136.86	3.59856	0.065243	0.0689583	0.304326	4.41943
1072.09	1049.08	1164.65	1586.65	970.623	996.164	919.3	1174.92	1175.83	1210.84	1173.4	1165.14	1183.72	1138.21	3.5364	0.0608735	0.0914366	0.324183	6.15591
1066.95	1075.83	1131.37	1544.03	961.29	994.32	910.029	1190.34	1203.53	1176.83	1182.84	1156.85	1161.56	1140.44	3.31446	0.0684962	0.096063	0.330493	4.48004
1073.77	1036	1172.18	1530.6	985.293	996.228	905.136	1224.49	1198.37	1181.86	1143.07	1157.72	1166.71	1196.77	3.36686	0.0680465	0.0912782	0.343524	4.833
1065.95	1083.96	1146.97	1559.56	984.49	1003.58	901.002	1193.9	1163.73	1207.85	1158.25	1188.18	1173.75	1152.9	3.07911	0.0596495	0.0951576	0.321678	3.7726
1092.19	1050.92	1140.16	1568.21	972.844	1027.79	924.912	1189.64	1157.76	1192.96	1184.35	1174.34	1164.15	1140.67	3.43135	0.0767421	0.0828191	0.352974	7.19034
1049.29	1069.2	1137.93	1525.91	997.995	1001.71	903.355	1186.44	1216.04	1186.05	1161.97	1150.74	1120.62	1159.49	3.14091	0.060424	0.0831585	0.340199	5.40713
1083.04	1037.01	1165.77	1576.95	962.479	998.366	917.305	1161.29	1189.03	1183.35	1169	1132.24	1150.9	1133.37	3.62358	0.0757388	0.0820969	0.317914	2.91598
1036.34	1030.45	1158.4	1532.91	962.988	1011.22	901.375	1183.16	1191.19	1174.76	1161.05	1179.63	1176.88	1155.26	3.2882	0.0684113	0.0904379	0.323237	6.5126
1062.41	1081.11	1174.69	1569.11	993.553	998.605	903.121	1185.36	1171.23	1177.79	1160.44	1180.68	1148.2	1147.03	3.43996	0.0633267	0.0718226	0.315321	9.59016
1084.45	1105.69	1150.17	1555.66	1002.04	1000.45	909.923	1193.38	1168.78	1159.62	1171.49	1153.51	1156.6	1164.87	3.18529	0.0585643	0.0809128	0.324608	9.05696
1049.25	1074.93	1167.3	1575.71	966.579	991.002	897.569	1188.84	1192.87	1193.64	1168.42	1181.61	1128.92	1136.74	3.61657	0.0732168	0.0862232	0.30985	4.09325
1074.33	1079.1	1181.76	1567.19	969.54	1032.31	910.177	1184.05	1210.48	1158.48	1194.47	1156.52	1160.08	1154.26	3.46191	0.0759988	0.0917953	0.284852	4.23642
1081.74	1059.12	1154.49	1517.73	966.487	1004.81	915.531	1189.27	1167.88	1156.36	1153.04	1104.54	1198.63	1163.61	3.00863	0.0518763	0.0921308	0.34534	6.55467
1054.61	1046.98	1151.16	1499.3	981.052	989.806	909.939	1198.64	1192.7	1174.76	1140.24	1198.58	1124.77	1192.76	3.42154	0.0632683	0.0758128	0.332115	6.61691
1080.59	1064.4	1141.3	1515.31	984.825	997.156	904.025	1192	1163.64	1178.68	1175.86	1164.61	1146.41	1146.85	3.05428	0.0630078	0.106862	0.344489	6.19638
1060.8	1051.4	1153.22	1584.07	941.201	999.003	896.036	1205.38	1186.83	1168.54	1174.33	1184.94	1186.04	1159.02	3.574	0.0658134	0.07707	0.286515	8.26865
1066.11	1005.15	1203.96	1525.5	1008.11	1014.42	904.014	1211.23	1161.9	1177.05	1198.45	1124.05	1181.75	1163.26	3.24936	0.0700409	0.0919051	0.343612	6.5542
1083.99	1045.86	1148.16	1567.2	1028.07	1013.66	914.868	1177.39	1173.53	1181.51	1210.18	1182.28	1151.43	1144.05	3.87542	0.0586354	0.083581	0.316326	4.80999
1085.61	1022.99	1163.62	1551.58	940.681	1019.89	900.017	1190.78	1188.49	1168.38	1144.59	1180.27	1143.54	1155.12	3.13827	0.0615744	0.0846329	0.308646	3.35446
1083.32	1021.29	1135.89	1505.19	1021.72	1014.71	900.737	1188.33	1187.07	1165.99	1165.52	1174.78	1140.54	1152.77	3.19822	0.0602075	0.077689	0.30167	5.97289
1076.27	1044.68	1144.97	1526.77	962.146	1008.4	913.809	1176.01	1188.02	1192.23	1184.51	1173.05	1155.97	1189.76	3.38397	0.0681255	0.0848309	0.350655	4.21662
1051.51	1047.91	1202.14	1515.97	971.22	974.264	897.645	1186.1	1173.85	1167	1182.68	1152.87	1149.94	1138.72	3.40123	0.0641355	0.0830076	0.274194	2.86631
1088.33	1055.87	1164.05	1536.76	972	1021.81	911.624	1195.99	1192.23	1188.33	1149.63	1184.84	1155.79	1134.66	3.46256	0.0614961	0.0876916	0.320972	5.02565
1041.37	1036.45	1202.18	1587.77	975.264	1011.15	913.606	1201.03	1178.23	1176.15	1191.51	1162.01	1130.33	1126.56	3.74745	0.0621641	0.0902108	0.295812	4.04158
1060.76	1068.56	1180	1523.89	992.939	1025.83	905.467	1192.2	1159.04	1193.66	1180.19	1158.34	1163	1165.07	3.53856	0.0470076	0.0916999	0.274914	10.0288
1056.89	1011.14	1185.17	1503.39	951.407	1007.95	904.17	1205.81	1156.95	1162.83	1173.37	1139.35	1193.25	1181.33	3.21093	0.0615012	0.0790856	0.327074	6.46475
1077.61	1059.78	1169.97	1530.23	980.03	984.738	910.058	1216.18	1208.3	1189.1	1182.55	1190.02	1147.82	1114.07	3.80628	0.056862	0.0872508	0.318519	4.17537
1036	1004.58	1176.92	1519.52	972.85	1023.84	909.917	1207.21	1169.78	1211.39	1200.14	1134.02	1133.31	1159.12	3.90322	0.078108	0.0878096	0.333152	4.48878
1073.5	1030.91	1186.01	1518.92	983.183	997.005	903.524	1219.23	1189.6	1161.02	1197.55	1164.52	1169.52	1159.17	3.21982	0.0605687	0.0965745	0.283289	4.13699
1096.21	1079.91	1190.07	1600.43	974.662	1010.62	903.693	1228.2	1151.33	1196.41	1207.26	1192.6	1151.97	1152.03	3.14642	0.0684648	0.0674708	0.313604	6.84074
1106.41	1076.44	1171.28	1605.7	978.507	1006.88	898.616	1169.89	1182.55	1207.1	1185.98	1159.88	1177.96	1173.83	3.0313	0.0669876	0.0915295	0.328889	3.73599
1091.91	1087.82	1186.9	1502.32	959.159	981.874	910.135	1190.36	1171.98	1181.51	1160.46	1145.06	1163.05	1146.67	3.17316	0.0600337	0.0868053	0.326826	3.27401
1051.88	1039.67	1145.18	1516.13	1007.42	995.98	906.92	1180.73	1185.01	1174.88	1177.86	1155.27	1154.57	1166.59	3.28405	0.0582681	0.0791966	0.335048	3.0568
1062.44	1056.86	1159.67	1548.25	976.373	1000.78	907.845	1195.66	1186.54	1179.3	1156.22	1174.89	1159.39	1161.82	3.18477	0.0690883	0.0828902	0.318396	3.54334
1082.09	1032.8	1185.9	1569.95	1036.39	1013.14	897.415	1206.24	1171.12	1166.25	1145.61	1143.77	1179.6	1126.34	3.25026	0.0679861	0.0773882	0.304172	8.84077
1071.74	1045.28	1162.93	1567.24	1010.04	994.271	908.7	1210.09	1165.33	1181.57	1154.62	1128.38	1176.93	1154.39	3.34465	0.0634982	0.0813035	0.318148	5.83159
1051.51	1024.1	1137.47	1551.59	966.935	1020.25	899.428	1165.34	1175.26	1186.97	1135.77	1166.71	1154.09	1157.01	3.22998	0.0693583	0.104094	0.291634	6.37831
1075.56	1099.68	1166.66	1606.29	978.886	1037.41	908.077	1190.89	1163.15	1159.95	1158.08	1155.4	1140.27	1144.07	3.2609	0.0773017	0.0784373	0.307171	7.32304
1087.25	1079.73	1194.26	1572.7	977.463	1021.61	893.36	1181.91	1173.12	1176.22	1173.45	1158.55	1138.22	1135.18	3.47011	0.0505472	0.0946387	0.339103	7.37131
1081.05	1074.29	1214.71	1560.22	982.994	1028.86	894.929	1218.47	1198.31	1189.23	1184.22	1165.51	1167.68	1165.31	3.11331	0.0662826	0.09146	0.320718	5.88527
1097.99	1076.75	1135.41	1535.55	982.41	1016.21	914.808	1207.11	1157.67	1214.85	1160.95	1164.91	1156.43	1144.67	3.57848	0.0614058	0.0932778	0.305299	6.90116
1061.96	1072.34	1200.9	1515.98	970.668	980.555	910.101	1208.22	1166.74	1195.85	1184.78	1172.44	1146.01	1161.24	3.59751	0.0698978	0.0840179	0.338249	6.41696
1062.18	1055.15	1108.44	1533.64	1027.88	1004.15	904.728	1225.6	1176.93	1164.79	1145.63	1133.04	1179.8	1157.95	3.45405	0.0540995	0.078686	0.321396	7.41879
1064.59	1027.22	1144.75	1565.19	976.758	977.952	898.323	1168.85	1210.69	1188.42	1159.21	1141.02	1177.99	1123.98	3.3156	0.0580721	0.0907239	0.318161	6.47695
1078.63	1058.02	1159.53	1536.12	931.774	1037.76	915.76	1194.73	1154.2	1175.02	1158.1	1172.81	1187.47	1180.06	3.12088	0.0591242	0.0821259	0.313313	7.14144
1054.76	1054.68	1177.14	1503.22	969.918	1029.89	907.336	1166.44	1144.22	1150.83	1173.28	1137.75	1168.77	1133.66	3.11737	0.0658729	0.0921836	0.270999	6.97179
1056.93	1026.68	1159.32	1569.25	996.853	1041.58	919.056	1152	1177.94	1177.73	1170.87	1173.16	1159.23	1148.29	3.34642	0.0864804	0.0784437	0.31472	6.07444
1079.33	1044.49	1129.05	1547.53	976.646	1009.92	898.924	1171.75	1149.36	1172.9	1160.07	1141.25	1145.96	1156.79	3.44577	0.0598563	0.0832225	0.311434	8.45175
1082.5	1050.56	1201.45	1543.17	983.559	992.805	909.661	1170.25	1165.12	1180.18	1167.22	1134.02	1161.23	1188.54	3.37603	0.0657905	0.0797267	0.306669	7.20652
1064.63	1042.02	1186.61	1606.96	979.264	1008.8	907.608	1200.04	1158.22	1175.93	1161.87	1157.24	1193.46	1151.54	3.65473	0.0673293	0.0781005	0.349666	8.74995
1089.88	1059.28	1138.84	1529.07	977.772	1013.52	910.919	1217.61	1160.85	1181.78	1177.6	1183.21	1170.49	1122.69	3.46128	0.0622587	0.0819678	0.335176	3.85868
1043.71	1038.32	1156.59	1567.84	961.804	995.455	915.16	1188.57	1143.79	1182.88	1185.76	1130.92	1135.31	1154.91	3.46433	0.0633901	0.0789407	0.34192	6.35915
1072.7	1047.24	1169.73	1591.15	983.724	1012.26	914.344	1186.74	1182.94	1195.48	1208.25	1154.79	1121.93	1139.23	3.37285	0.0566971	0.0830379	0.310105	7.59138
1060.11	1029.37	1146.61	1520.77	1011.52	1008.75	913.566	1206.24	1182.07	1151.7	1195.97	1151.26	1183.72	1137.82	3.39664	0.0616405	0.0728501	0.315167	5.90555
1072.16	1041.05	1089.8	1523.63	992.04	983.299	906.589	1214.4	1168.19	1178.87	1162.71	1186.01	1165.63	1174.76	3.5964	0.0586286	0.0751314	0.305394	7.29345
1076.3	1081.65	1168	1581.91	958.089	1021.28	911.639	1188.29	1184.44	1167.08	1163.64	1151.93	1189.06	1156.91	3.40277	0.0602501	0.07895	0.313233	5.9768
1062.07	1049.29	1163.72	1529.83	1005.53	1006.81	903.871	1176.06	1178.67	1193.53	1202.31	1181.67	1169	1130.5	3.65319	0.0609051	0.0782908	0.302745	8.46086
1050.85	1060.63	1143.78	1527.35	986.708	1001.28	906.744	1205.41	1161.59	1175.51	1188.51	1197.04	1139.2	1155	3.63501	0.0685537	0.0882782	0.306901	7.98479
1046.77	1098.23	1161.74	1550.72	949.467	974.752	916.658	1190.95	1209.16	1171.12	1188.6	1141.84	1154.01	1165.99	3.33328	0.0578123	0.0720643	0.31174	8.14195
1082.2	1061.58	1136.92	1542.56	985.125	979.491	898.857	1221.86	1164.78	1166.81	1182.63	1148.27	1166.2	1185.58	3.1148	0.0636186	0.0855587	0.303655	3.5036
1049.92	1056.19	1161.92	1523.02	1015.3	978.637	898.127	1182.33	1173.64	1183.63	1168.1	1180.1	1154.75	1164.72	3.41991	0.0682829	0.101004	0.302677	9.11073
1040.21	1028.11	1209.25	1549.22	982.091	1014.45	895.244	1185.73	1175.39	1180.91	1169.74	1127.56	1169.79	1167.65	3.47524	0.063383	0.0866294	0.30653	3.49372
1087.32	1066.01	1157.79	1501.3	996.122	981.495	915.541	1201.68	1151.05	1191.31	1175.95	1187.36	1133.62	1157.72	3.30141	0.0530649	0.0877171	0.311855	1.03982
1074.94	1009.76	1226.4	1540.62	1006.74	952.74	904.886	1181.32	1171.66	1187.61	1162.22	1175	1163.41	1120.42	3.58241	0.0782294	0.0859405	0.325462	1.87823
1058.3	1042.62	1194.43	1559.67	986.098	1019.21	918.204	1177.51	1172.78	1160.44	1169.1	1137.11	1182.11	1160.68	3.42104	0.0662767	0.0974174	0.284148	3.81784
1068.53	1031.65	1187.55	1566.72	989.939	990.634	907.105	1206.32	1165.3	1156.64	1211.54	1163.46	1151.54	1161.73	3.10364	0.0623832	0.0841712	0.358155	6.228
1069.17	1038.94	1210.2	1542.03	974.414	985.832	908.728	1196.25	1176.77	1225.37	1179.18	1179.6	1151.32	1182.73	3.31323	0.070953	0.0827705	0.31498	6.73288
1083.35	1047.6	1144.38	1560.83	949.414	995.764	912.522	1196.31	1189.27	1206.7	1132.64	1141.78	1121.06	1132.01	3.27703	0.0630559	0.0813131	0.28552	4.42842
1045.68	1063.86	1203.07	1458.78	1014.27	1013.88	914.035	1210.25	1190.44	1169.92	1129.41	1140.71	1142.52	1180.72	3.65469	0.0617678	0.104282	0.320492	2.1364
1103.71	1062.8	1132.53	1514.63	960.898	990.144	921.34	1216.24	1189.69	1186.41	1183.94	1184.03	1159.77	1142.82	3.32366	0.0615049	0.082784	0.324096	5.72606
1074.04	1003.09	1170.95	1546.02	994.513	998.8	911.062	1171	1180.86	1177.85	1169.13	1165.43	1188.92	1154.21	3.60635	0.061516	0.0982712	0.295044	7.13776
1078.34	986.786	1143.43	1569.37	967.612	1045.69	906.902	1174.82	1180.72	1170.67	1159.76	1160.1	1131.03	1163.26	3.45051	0.0770188	0.0799326	0.330783	5.6111
1056.91	1059.17	1151.84	1608.06	953.924	989.04	908.995	1182.31	1180.35	1167.57	1145.12	1173.25	1143.89	1150.46	3.78152	0.0615418	0.0915562	0.319924	4.66625
1049.83	1052.08	1148.19	1546.65	1016.01	986.026	912.441	1221.41	1158.43	1197.54	1148.63	1182.38	1169.38	1146.82	3.55397	0.0593274	0.0843245	0.34037	3.4105
1056.57	1035.51	1142.99	1546.56	968.499	1030.67	917.949	1199.91	1190.21	1184.8	1148.61	1152.24	1180.12	1129.6	3.46161	0.0541349	0.0867242	0.285541	3.95844
1064.31	1035.6	1188.41	1527.8	974.162	994.669	908.704	1224.21	1203.26	1188.26	1164.77	1146.21	1164.89	1146.04	3.24621	0.0627758	0.0992717	0.295635	6.6676
1073.32	1044.56	1224.79	1520.73	975.228	1010.61	908.918	1189.36	1194.09	1182.74	1208.04	1156.28	1175.53	1156.31	3.19434	0.0758846	0.0906558	0.336764	4.97284
1085.63	1077.86	1141.49	1589.65	1015.79	1004.8	910.143	1211.53	1183.58	1180.09	1180.83	1136.31	1170.26	1157.75	3.11259	0.0734533	0.086135	0.353037	4.53697
1052.52	998.364	1158.64	1544.25	987.468	994.856	902.744	1237.29	1198.13	1172.42	1192.48	1141.43	1172.45	1141.95	3.00051	0.0521105	0.113723	0.281529	11.5045
1056.43	1066.57	1190.93	1591.68	968.485	1029.8	898.401	1183.17	1203.27	1166.15	1159.46	1114.55	1176.68	1160.08	3.62829	0.0742896	0.0767052	0.312606	0.914504
1064.67	1029.75	1150.95	1535.83	992.971	1029.85	906.952	1206.27	1186.05	1166.17	1183.47	1184.34	1155.44	1163.02	3.37923	0.0580094	0.0892319	0.337879	5.52645
1051.03	1077.31	1174.45	1549.68	991.053	995.639	911.76	1215.39	1189.66	1178.43	1169.58	1164.79	1177.29	1157.61	3.51446	0.0720886	0.0919832	0.348055	6.77227
1068.84	1045.78	1165.38	1531.51	969.292	1006.51	914.205	1164.11	1180.72	1132.69	1189.95	1145.56	1176.58	1185.6	3.05893	0.0642451	0.101799	0.310335	3.33899
1072.88	1055.23	1164.41	1520.17	1002.88	1026.14	897.397	1168.76	1165.93	1126.48	1135.03	1166.2	1161.35	1186.28	3.2934	0.0569338	0.0742762	0.312767	9.83509
1035.35	1060.03	1182.96	1579.42	966.411	972.308	896.223	1202.02	1186.98	1212.91	1175.09	1138.1	1154.76	1169.19	3.56212	0.0613397	0.0732746	0.261559	3.86826
1060.8	1050.31	1188.41	1593.53	975.059	1004.28	908.197	1187.81	1188.04	1153.74	1185.69	1145.47	1137.72	1169.75	3.54065	0.0718333	0.0857475	0.307	4.2789
1060.83	1015.16	1152.56	1535.09	976	1005.44	907.413	1178.96	1175.94	1186.65	1198.61	1143.68	1164.15	1146.58	3.4163	0.0733378	0.0851777	0.341676	5.45066
1086.06	1033.23	1160.64	1547.41	984.319	1012.23	917.429	1173.79	1209.92	1175.14	1177.8	1127.24	1171.91	1149.22	3.40154	0.0771604	0.0721059	0.291509	2.69957
1063.2	1105.7	1161.22	1542.23	984.523	1016.2	898	1203.26	1184.85	1164.21	1194.88	1185.4	1146.41	1166.63	3.36971	0.0795844	0.0982937	0.291831	5.37489
1079.29	1057.71	1148.07	1537.8	986.657	984.222	903.33	1191.78	1195.06	1190.96	1169	1177.82	1175.73	1162.61	3.54039	0.0743796	0.0808223	0.340588	8.89725
1067.99	1091.63	1145.93	1501.94	984.094	1020.26	910.256	1207.51	1187	1169.9	1175.66	1144.24	1166.69	1129.06	3.61987	0.0732026	0.086975	0.302634	5.11072
1075.25	1028.17	1127.24	1535.89	1009.21	1017.56	901.824	1164.12	1168.32	1175.54	1147.68	1162.54	1147.77	1139.36	3.55758	0.0720799	0.091922	0.315116	1.69332
1036.67	1026.12	1155.03	1559.18	1016.91	1015.89	907.929	1193.57	1183.79	1170.49	1168.01	1121.25	1169.59	1169.35	3.50814	0.0656413	0.100562	0.305215	7.62498
1079.19	1047.95	1161.38	1558.6	1021.01	1003.74	908.191	1217.63	1145.15	1167.67	1153.24	1153.71	1153.92	1150.71	3.51724	0.064826	0.0816902	0.346083	6.6983
1056.54	1059.53	1173.14	1521.63	964.346	983.847	907.231	1214.91	1170.11	1202.13	1167.81	1179.74	1168.72	1138.4	3.31472	0.0774377	0.0692298	0.34002	5.94054
1070.91	1012.89	1147.9	1523.54	942.045	1001.29	903.025	1177.29	1188.75	1191.6	1185.23	1124.62	1141.43	1168.75	3.57326	0.0648087	0.0816662	0.313471	5.0192
1046.31	1073.27	1187.6	1587.73	976.461	1015.08	901.586	1200.19	1165.97	1183.65	1178.31	1167.23	1134.16	1164.14	3.48036	0.0558417	0.0876295	0.304225	3.64357
1041.65	1065.81	1180.48	1609.73	995.728	1017.75	906.68	1198.46	1150.44	1197.49	1144.15	1168.39	1189.82	1150.54	3.3679	0.0719751	0.0881151	0.32003	2.76648
1062.9	1051.43	1142.6	1523.02	970.867	1001.56	908.405	1197.25	1190.19	1189.3	1189.43	1144.56	1157.83	1168.62	3.28841	0.0714912	0.0746577	0.328734	9.53486
1059.46	1075.03	1160.34	1578.47	959.07	1002.21	910.051	1182.56	1148.32	1201.49	1201.69	1170.43	1134.96	1125.18	3.37868	0.0707829	0.0732802	0.31643	4.70666
1095.5	1051.34	1143.12	1528.44	959.396	1021.23	916.763	1205.13	1188.23	1191.81	1214.04	1142.2	1143.93	1159.62	3.29628	0.0612857	0.08143	0.32844	5.75417
1081.77	1014.67	1156.84	1584.6	988.575	984.493	912.964	1209.75	1165.75	1166.57	1157.71	1159.94	1156.17	1163.15	3.16375	0.0645673	0.0976256	0.351993	7.23518
1072.49	1070.31	1142.58	1520.41	967.79	1021.21	902.772	1220.22	1188.63	1176.44	1176.81	1168.72	1172	1143.45	3.16795	0.0703766	0.0784168	0.277202	1.90596
1096.8	1022.89	1179.12	1546.22	989.8	1025.53	900.066	1234.4	1182.83	1205.75	1170.05	1142.39	1150.73	1190.62	3.26614	0.0650844	0.0680445	0.321868	5.83684
1080.09	1042.84	1160.63	1583.4	982.6	980.138	902.875	1197.99	1179.95	1196.84	1168.09	1168.49	1153.78	1163.16	3.04528	0.0660837	0.0872813	0.258303	8.25308
1076.37	1086.43	1156.8	1576.56	940.327	1013.73	912.645	1215.31	1181.41	1182.08	1147.57	1165.44	1159.96	1114.17	3.33363	0.0715181	0.100915	0.341692	3.10461
1078.13	1066.53	1158.66	1560.31	966.674	991.195	905.812	1213.81	1170.98	1194.23	1148.37	1113.8	1162.74	1150.95	3.60199	0.0623192	0.0938649	0.293894	5.1156
1100.51	1038.27	1144.79	1493.83	935.654	1031.99	908.309	1186.05	1174.15	1218.17	1176.61	1138.76	1170.58	1214.94	3.37235	0.0617785	0.0855103	0.277569	3.14395
1078.13	1047.68	1176.13	1574.02	996.463	1020.56	904.61	1183.25	1203.18	1178.52	1173.88	1160.66	1152.03	1158.5	3.47399	0.0671506	0.0826343	0.309936	5.4321
1059.91	1030.9	1182.98	1485.57	957.352	999.546	895.807	1174.09	1187.27	1179.32	1178.04	1147.77	1145.12	1147.82	3.1515	0.0613123	0.0832269	0.316753	6.31688
1066.87	1007.52	1151.21	1509.52	979.268	1042.93	898.86	1206.95	1206	1192.38	1167.84	1149.13	1163.52	1145.59	3.32706	0.0655883	0.083379	0.329229	1.03189
1042.14	1095.46	1183.53	1571.63	986.719	1027.17	905.327	1196.65	1208.19	1172.5	1159.13	1157.53	1179.64	1144.36	3.30198	0.0741978	0.100464	0.291038	7.28378
1072.08	1019.68	1175.23	1542.19	982.39	990.612	915.693	1205.64	1164.63	1179.47	1197.47	1173.86	1157.72	1127.75	3.03863	0.0566873	0.0856517	0.326374	1.10559
1081.19	1068.64	1184.32	1556.19	946.911	1030.01	905.816	1194.57	1191.57	1161.23	1189.22	1177.95	1154.76	1163.06	3.48526	0.0537423	0.0812285	0.338902	7.25369
1059.92	1033.1	1150.52	1524.96	984.141	989.455	908.517	1154.72	1162.31	1181.59	1183.61	1195.26	1159.48	1148.22	3.37997	0.0546087	0.0838571	0.315601	8.09922
1073.51	1035.65	1158.57	1544.68	976.818	1006.45	907.671	1193.45	1190.29	1175.24	1171.54	1156.29	1183.61	1167.96	3.34724	0.0532699	0.102719	0.299464	10.8271
1053.74	1057.86	1176.67	1516.11	994.708	977.285	911.566	1249.2	1155.53	1211.81	1171.21	1174.59	1160.69	1133.59	3.62281	0.0520107	0.0829483	0.318354	8.16179
1068.54	1041.49	1160.81	1518.55	972.161	986.863	917.233	1176.38	1172.57	1216.98	1198.27	1107.05	1171.33	1157.5	3.72473	0.0652735	0.0868618	0.291123	7.95826
1091.05	1032.42	1208.19	1571.61	931.936	981.949	888.969	1198.66	1169.47	1165.44	1217.32	1190.06	1183.81	1164.86	3.3763	0.0619167	0.0854122	0.300628	7.06328
1059.04	1064.89	1167.7	1554.07	994.7	1005.42	912.936	1188.06	1143.46	1175.64	1194.66	1163.86	1172.53	1151.02	3.63033	0.070827	0.0815307	0.328131	9.41707
1054.24	1101.79	1150.65	1483.97	980.703	979.708	897.556	1185.27	1175.73	1176.43	1138.68	1149.66	1149.74	1163.34	3.54239	0.0686804	0.0791276	0.298553	8.19535
1084.19	1023.98	1183.65	1534.96	966.948	975.959	910.068	1205.8	1193.62	1190.79	1161.52	1141.26	1141.24	1134.15	3.49478	0.0630047	0.097759	0.327421	5.89958
1047.49	1086.38	1116.34	1536.23	975.381	1036.67	919.35	1172.55	1175.59	1160.75	1149.86	1172.81	1182.95	1173.16	3.37618	0.0509749	0.0977402	0.339724	6.58071
1066.15	1043.86	1094.94	1488.69	979.374	1019.11	921.99	1218.41	1186.7	1194.52	1140.22	1181.57	1153.57	1158.66	3.27654	0.0638127	0.089434	0.320745	6.29823
1104.64	1102.27	1156.09	1553.06	1000.2	1015.13	903.109	1219.01	1189.92	1177.36	1169.54	1155.94	1131.03	1118.65	3.53635	0.0813625	0.0814555	0.311086	6.09055
1086.34	1059.27	1191.99	1532.12	949.906	987.127	905.914	1158.8	1180.64	1167.14	1206.43	1213.26	1159.36	1171.14	3.4411	0.06258	0.0888941	0.310533	5.57931
1056.54	1078.34	1114.13	1532.03	972.701	1019.89	903.126	1184.62	1174.78	1169.43	1204.28	1164.33	1169.85	1128.66	3.11805	0.0697156	0.0893058	0.30368	5.05547
1055.67	1047.01	1147.19	1540.2	968.116	999.93	906.371	1165.49	1204.01	1183.96	1177.14	1143.66	1198.54	1145.52	3.62334	0.052752	0.0917903	0.314113	4.21677
1048.8	1065.36	1125.3	1592.05	1009.35	997.817	894.939	1180.57	1163.93	1161.55	1198.41	1158.87	1157.41	1149.18	3.62225	0.0667027	0.0942685	0.312594	7.67726
1073.13	1084.59	1155.57	1509.98	989.951	981.687	913.707	1197.05	1197.07	1210.6	1149.24	1126.95	1155.22	1157.65	3.44129	0.0610753	0.101286	0.300844	8.23569
1051.05	1048.97	1166.92	1571.34	1012.59	1018.37	912.971	1163.03	1172.64	1202.16	1136.01	1166.65	1181.25	1173.51	3.6788	0.0741968	0.0892555	0.331037	6.35075
1074.2	1065.67	1167.55	1585.87	964.863	992.825	895.259	1194.47	1157	1189.07	1155.17	1112.68	1186.43	1186.31	3.67803	0.0611603	0.103994	0.353318	4.31099
1077.3	996.364	1151.07	1530.29	995.334	1047.31	906.214	1204.43	1180.98	1170.05	1164.05	1143.78	1155.25	1175.9	3.26762	0.0647989	0.101034	0.309324	4.58049
1072.64	1069.59	1194.74	1516.17	966.101	972.153	903.68	1227.54	1153.3	1181.38	1173.53	1184.79	1149.74	1178.28	3.71957	0.0523229	0.0930414	0.293955	3.28594
1057.39	1045.31	1186.44	1572.01	947.263	1002.76	889.01	1205.89	1175.69	1158.97	1186.65	1130.1	1156.96	1157.84	3.38636	0.0595721	0.0934178	0.303828	0.43451
1066.93	1054.6	1174.15	1555.4	962.671	1010.98	909.022	1236.1	1184.22	1182.59	1202.29	1154.15	1135.12	1156.34	3.37136	0.0599477	0.0850482	0.328022	5.82092
1065.19	1059	1176.15	1550.06	970.705	1016.65	913.221	1182.78	1180.37	1170.49	1131.04	1147.1	1141.72	1145.11	3.56065	0.0770898	0.075967	0.330563	0.171832
1075.33	1049.97	1159.89	1553.36	1001.75	1007.84	915.382	1188.62	1185.59	1170.6	1180.14	1120.28	1138.68	1168.41	3.53207	0.0553769	0.102642	0.302548	7.12786
1051.49	1055.47	1165.43	1495.95	994.924	989.295	907.958	1219.73	1157.54	1187.44	1146.22	1148.73	1151.5	1163.02	3.40091	0.0795158	0.0828473	0.284754	4.8328
1083.08	1067.47	1170.61	1535.56	981.57	1011.18	907.544	1189.84	1180.93	1196.93	1200.28	1159.85	1146.45	1143.84	3.27506	0.0595881	0.101734	0.302273	6.08844
1062.12	1030.54	1158.88	1554.12	985.091	1004.03	905.193	1191.49	1194.78	1159.7	1170.67	1146.23	1141.58	1135.85	3.11197	0.0646761	0.0926689	0.294499	7.1484
1066.35	1062.13	1186.47	1544.04	985.692	1010.93	899.058	1210.61	1178.11	1165.62	1169.25	1154.75	1164.3	1167.93	3.32204	0.0681077	0.0859079	0.332801	5.6736
1086.25	1093.49	1154.38	1594.63	990.948	972.806	909.04	1193.35	1160.22	1162.21	1202.1	1154.19	1170.66	1154.65	3.47357	0.0497918	0.0909111	0.282191	2.13514
1069.95	1056.18	1178.08	1521.9	986.02	992.537	909.636	1214.98	1180.8	1187.76	1134.69	1162.98	1167.2	1137.91	3.6908	0.0555751	0.0988874	0.329956	3.0354
1069.62	1029.76	1249.19	1555.72	965.852	995.055	909.392	1164.33	1210.35	1160.65	1167.49	1118.49	1187.89	1179.28	3.45908	0.0761195	0.0782593	0.338346	6.4527
1046.46	1083.36	1145.81	1512.25	1020.93	974.954	918.724	1217.66	1224.84	1148.95	1165.26	1167.03	1170.57	1153.94	3.25829	0.0615048	0.0878803	0.317527	5.16317
1063.28	1040.06	1206.45	1548.83	1004.17	981.221	917.64	1186.45	1172.02	1194.51	1182.29	1147.36	1162.59	1155.48	3.72354	0.0745155	0.0784847	0.307212	2.63449
1034.55	1041.62	1150.58	1529.07	962.456	978.752	904.975	1182.9	1187.49	1166.68	1189.8	1160.89	1158.28	1180.67	3.53133	0.067691	0.0939853	0.27075	6.4811
1102.98	1084.1	1175.17	1559.61	959.507	989.413	911.939	1199.18	1184.34	1159.81	1169.95	1165.33	1156.16	1124.69	3.72873	0.0643174	0.0828948	0.345881	8.19031
1077.59	1051.27	1147.19	1536.67	960.077	996.28	899.308	1214.57	1153.73	1167.01	1162	1148.42	1165.95	1142.05	3.1788	0.0724326	0.0840549	0.313651	6.80352
1034.95	1068.19	1136.22	1546.47	1007.19	975.026	916.186	1186.97	1151.01	1177.13	1190.53	1169.64	1172.01	1139.04	2.87453	0.0597704	0.0987538	0.323628	5.85689
1050.34	1027.92	1131.24	1569.13	1035.92	1009.68	889.86	1177.77	1210.34	1192.08	1178.69	1136.68	1147.83	1166.14	3.16877	0.0736722	0.0867862	0.320085	4.88582
1076.08	1080.13	1188.46	1555.48	978.128	975.845	913.48	1165.34	1180.68	1220.73	1181.64	1137.21	1196.91	1154.51	3.62386	0.0688618	0.0922097	0.321227	0.780184
1075.04	1052.38	1135.33	1585.87	948.874	1038.6	910.571	1195.89	1180.52	1175.04	1188.29	1169.13	1157.46	1125.05	3.25159	0.0614386	0.0868862	0.31499	7.60528
1067.02	1019.4	1161.82	1530.45	987.167	995.045	904.896	1206.58	1188.8	1164.84	1186.86	1163.18	1187.23	1109.63	3.43446	0.0561409	0.0857638	0.312893	6.14659
1058.16	1056.16	1217.77	1524.01	970.702	998.062	906.957	1201.18	1160.52	1188.64	1196.56	1166.62	1193.86	1176.92	3.40683	0.0729479	0.0985447	0.283323	7.00291
1074.7	1024.63	1179.97	1537.81	1045.55	1006.54	902.039	1188.83	1182.76	1195.57	1176.08	1174.24	1128.15	1167.5	3.57529	0.0528364	0.0768616	0.345542	4.21994
1061.15	1076.88	1142.99	1503.51	971.78	1021.63	904.621	1207.18	1193.86	1193.64	1164.85	1172.93	1140.59	1144.35	3.43852	0.0606308	0.0853709	0.293271	4.18546
1063.92	1070.22	1192.63	1540.39	973.387	1016.78	910.135	1200.05	1147.95	1185.16	1187.11	1180.9	1186.81	1186.93	3.35114	0.0616137	0.0850609	0.321026	3.67125
1090.52	1046.49	1160.7	1585.14	983.259	1055.49	909.013	1191.57	1181.55	1177.43	1201.11	1180.33	1144.61	1149.86	3.33281	0.0629862	0.0876784	0.313576	6.66318
1049.56	1026.59	1152.18	1537.16	961.471	996.196	902.387	1163.61	1180.65	1206.31	1186.91	1117.38	1173.15	1164.47	3.61553	0.0652078	0.0931078	0.289202	5.67103
1068.5	1036.33	1154.56	1535.03	970.72	989.473	898.97	1207.67	1178.8	1153.14	1148.49	1146.43	1189.46	1156.71	3.46922	0.0601616	0.0918901	0.291696	6.71454
1069.97	1076.57	1158.96	1514.04	1001.58	989.691	914.272	1191.98	1154.79	1188.84	1150.3	1149.45	1163.67	1178.72	3.40858	0.0646296	0.101426	0.317223	3.81193
1065.35	1030.41	1166.43	1552.58	1007.26	986.831	914.385	1216.21	1195.91	1181.35	1188.24	1116.38	1183.27	1162.13	3.22587	0.0469191	0.0861894	0.369638	4.28141
1072.14	1021.89	1170.08	1462.02	975.998	1024.86	905.972	1239.66	1168.96	1171.02	1160.29	1101.87	1159.2	1145.78	3.15758	0.0792735	0.0822953	0.326627	7.54343
1069.86	1089.52	1168.48	1575.96	976.21	1022.64	909.066	1183.24	1202.31	1150.76	1175.7	1160.05	1136.19	1169.54	3.49457	0.0575116	0.0834245	0.314209	8.73798
1045.55	1056.82	1141.42	1557.46	954.515	1024.18	898.957	1198.67	1188.86	1181.74	1196.44	1150.13	1144.17	1132.93	3.5277	0.0518193	0.0854743	0.323785	9.15479
1077.37	1033.58	1174.64	1556.96	951.085	958.939	912.001	1184.56	1155.92	1170.82	1174.6	1137.25	1167.57	1169.97	3.48857	0.0605969	0.0882674	0.324963	8.25194
1050.08	1009.92	1146.1	1531.96	993.222	1027.43	901.791	1170.16	1181.1	1151.29	1166.43	1118.63	1171.82	1132.87	3.57336	0.0633104	0.0774501	0.312617	3.76015
1044.53	1036.93	1180.24	1533.59	990.069	988.816	911.606	1201.71	1165.64	1185.35	1188.77	1204.9	1153.79	1165.62	3.51831	0.0594791	0.0865668	0.30718	6.85392
1054.7	1060.86	1163.3	1606.21	1006.36	1010.29	922.84	1191.45	1177.99	1160.17	1177.59	1166.99	1148.62	1134.87	3.35157	0.06464	0.0917653	0.315848	8.17465
1075.53	1009.88	1147.87	1524.11	999.518	974.82	923.834	1203.04	1185.81	1162.17	1145.62	1139.07	1177.18	1164.7	3.08254	0.0641318	0.0806458	0.303773	4.79882
1058.68	1070.17	1211.57	1514.36	952.545	983.46	909.285	1212.26	1148.63	1167.08	1174.03	1200.19	1158.53	1132.48	3.22595	0.0746988	0.0844992	0.348619	4.541
1097.87	1030.45	1159.07	1517.83	991.05	1006.47	905.106	1211.36	1177.39	1192.31	1186.33	1187	1158.96	1171.38	3.4674	0.0553704	0.0934747	0.314637	3.17506
1081.4	1084.61	1189.02	1566.69	989.285	1000.22	907.764	1205.24	1165.03	1159.42	1134.05	1146.05	1148.94	1182.86	3.27738	0.0601377	0.0906712	0.31201	5.03727
1042.05	1013.97	1131.43	1551.67	988.864	1001.1	899.375	1195.98	1180.87	1174.68	1211.38	1155.1	1155.35	1128.79	3.30586	0.051216	0.0792756	0.347791	6.33736
1035.24	1025.97	1124.58	1514.9	968.477	1004.76	908.428	1165.43	1155.88	1187	1195.46	1144.21	1158	1157.62	3.08642	0.0704043	0.0917094	0.346119	4.76347
1071.15	1041.29	1172.49	1499.14	972.464	991.502	895.706	1190.8	1204.74	1170.31	1147.45	1150.35	1168.43	1171.64	3.60305	0.06833	0.0947942	0.29677	4.18527
1053.82	1045.37	1157.9	1574.77	984.314	963.698	901.148	1180.55	1190.19	1175.02	1180.48	1159.89	1133.02	1203.42	3.47115	0.0668937	0.0849658	0.305672	7.11732
1067.21	994.102	1179.66	1592.94	964.215	1000.91	920.203	1186.17	1177.3	1178.52	1166.08	1132.26	1170.22	1132.24	3.08417	0.0692411	0.0850145	0.306941	5.37022
1069.37	1096.43	1150.65	1537.25	975.827	977.308	908.367	1196.59	1175.41	1184.88	1145.55	1187.04	1169.13	1156.36	3.3799	0.0607699	0.0790266	0.341341	1.52677
1064.05	1055.82	1150.05	1538.3	968.836	1027.36	909.528	1209.46	1172.44	1204.94	1138.35	1161.36	1153.25	1143.51	3.45403	0.0598123	0.090073	0.340121	9.1692
1046.14	1096.18	1181.88	1525.56	1002.87	1012.21	906.192	1163.58	1192.28	1178.56	1178.6	1168.12	1144.56	1141.82	3.26833	0.0764818	0.0857404	0.299848	4.5595
1071.03	1036.35	1167.4	1540.35	1006.28	1006.8	903.5	1200.29	1199.78	1165.1	1139.4	1157.28	1193.66	1130.97	3.17205	0.0571468	0.0788612	0.317942	5.25263
1047.72	1025.81	1180.75	1504.97	989.673	1014.8	902.81	1154.92	1175.73	1212.15	1182.37	1154.17	1193.59	1172.92	3.12222	0.073248	0.0887765	0.360123	6.53342
1076.69	1079.15	1141.92	1580.84	1001.41	1001.47	913.284	1200.31	1172.83	1185.82	1172.71	1129.24	1143.58	1142.38	3.12708	0.0645719	0.0748068	0.306148	8.19145
1074.91	1059.25	1150.23	1544.34	988.07	1000.87	910.408	1211.14	1178.75	1166.71	1152.19	1151.75	1148.08	1141.22	3.48209	0.0590633	0.09044	0.263398	5.80937
1078.58	1038.65	1182.84	1540.22	954.127	1001	914.043	1183.93	1189.34	1180	1206.53	1186.57	1161.96	1150.66	3.39364	0.0645628	0.0952711	0.285191	7.59955
1096.2	1051.45	1165.6	1567.91	1037.86	1005.86	905.345	1191.12	1179.9	1201.7	1184.66	1140.34	1157.04	1162.58	3.33262	0.0607094	0.102772	0.268431	5.59929
1058.1	1047.28	1187.18	1505.77	976.38	1011.61	905.141	1185.69	1162.59	1187.96	1143.86	1147.29	1209.34	1145.32	3.3672	0.0590864	0.0826071	0.295381	3.47549
1072.37	1047.72	1143.75	1555.87	1047.56	1022.71	900.563	1204.4	1150.52	1185.71	1138.5	1132.19	1179.35	1167.91	3.45697	0.0526243	0.0939816	0.312252	3.78487
1071.68	1068.35	1137.07	1583.53	1016.99	994.233	907.762	1223.2	1159.24	1165.96	1184.54	1126.81	1163.69	1193.8	3.25898	0.0616327	0.097691	0.348161	5.68576
1060.56	1092.37	1174.14	1579.52	974.372	1008.69	904.937	1181.17	1174.29	1191.07	1184.45	1155.67	1189.03	1153.96	3.42821	0.0617789	0.0945078	0.313276	5.8883
1065	1022.81	1149.82	1540.73	966.623	1010.32	913.023	1201.1	1188.36	1197.92	1189.29	1181.35	1171.56	1161.39	3.30723	0.0543354	0.0886579	0.288653	7.63963
1085.67	1065.21	1156.76	1532.74	958.421	1003.46	913.75	1188.72	1168.41	1177.01	1127.09	1221.55	1180.85	1151.63	3.23205	0.05194	0.0821255	0.322062	6.42422
1084.49	1073.36	1158.39	1568.98	941.316	991.942	910.179	1201.43	1154.99	1190.49	1176.88	1168.11	1149.74	1168.51	3.43683	0.0676486	0.0762481	0.28548	7.09099
1090.69	1088.38	1187.66	1595.59	1005.04	1019.41	913.953	1210.14	1179.12	1187.45	1141.86	1149.07	1153.13	1158.22	3.54196	0.0562908	0.105401	0.27872	6.69819
1083.19	1054.67	1193.55	1572.14	964.69	980.973	909.338	1185.57	1170.92	1182.46	1149.55	1154.19	1147.66	1147.98	3.1801	0.0595905	0.0748025	0.298573	6.65185
1067.25	1086.82	1169.09	1529.47	985.231	1034.89	907.58	1202.23	1174.92	1170.19	1159.28	1116.54	1119.49	1173.13	3.46832	0.0681517	0.0937061	0.320405	8.23153
1062.4	1048.19	1150.51	1499.27	958.314	956.51	901.759	1190.48	1205.07	1151.83	1211.62	1140.12	1153.93	1103.2	3.06481	0.0510694	0.0882301	0.33513	8.10622
1075.41	1061.7	1155.7	1528.66	1040.38	993.367	903.768	1197.26	1172.63	1156.18	1173.45	1141.22	1160.76	1142.28	3.6562	0.060081	0.0926158	0.327056	7.42703
1074.73	1066.86	1157.55	1513.42	1008.27	964.8	920.475	1170.23	1171.14	1184.84	1175.93	1154.66	1170.01	1151.8	3.4693	0.0734164	0.0893207	0.302844	7.69794
1094.24	1057.84	1186.77	1502.44	988.935	984.218	898.058	1175.66	1205.14	1187.75	1231.19	1163.82	1143.69	1152.04	3.46029	0.0661671	0.0841652	0.356811	6.0419
1067.2	1073.83	1170.05	1546.66	968.199	976.604	914.259	1192.62	1171.33	1142.34	1185.88	1178.78	1167.83	1162.62	3.46439	0.0726536	0.0851147	0.316971	9.17562
1056.12	1030.05	1175.48	1516.15	1030.02	961.823	909.172	1181.44	1172.9	1193.91	1154.8	1161.36	1189.88	1133.04	3.61763	0.0687206	0.0809241	0.298201	8.46907
1047.66	1045.3	1120.92	1516.94	981.965	987.969	915.014	1180.2	1167.49	1173.75	1172.84	1163.2	1177.4	1176.18	3.42446	0.0753763	0.083942	0.325134	3.92766
1059.78	1077.46	1118.18	1548.03	1010.74	992.743	902.556	1210.17	1185.79	1186.91	1157.98	1127.82	1157.12	1160.82	3.21188	0.0754929	0.0791895	0.351313	4.9901
1055.47	1018.56	1218.32	1517.36	969.296	1010.74	912.302	1150.75	1145.14	1160.3	1145.28	1129.36	1192.62	1172.5	3.17301	0.0583862	0.0785172	0.313437	7.84284
1066.33	1039.7	1156.23	1551.86	978.273	999.267	915.571	1195.78	1183.51	1193.83	1162.79	1173.05	1162.01	1212.96	3.23213	0.0645828	0.0841892	0.313354	5.30668
1062.93	1044.44	1202.61	1583.21	942.129	1013.45	893.814	1176.47	1156.75	1177.74	1167.09	1145.11	1154.62	1135.79	3.57859	0.0469629	0.0811039	0.346388	10.5117
1048.71	1093.33	1176.38	1581.07	964.284	1022.44	901.924	1176.46	1175.44	1173.15	1154.01	1150.62	1155.91	1145.22	3.53348	0.0578147	0.0883997	0.300345	6.41661
1056.12	1020.16	1185	1545.07	978.915	964.939	917.515	1198.54	1161.68	1196.92	1182.25	1145.03	1143.21	1170.93	3.49362	0.0540178	0.102616	0.32909	3.08331
1078.9	1093.98	1140.05	1539.84	983.857	980.572	906.719	1182.97	1195.61	1151.99	1168.71	1169.82	1130.23	1165.69	3.32807	0.0640794	0.0917145	0.289367	8.21979
1066.12	1065.95	1180.37	1503.9	1001.47	979.972	912.002	1161.96	1180.18	1155.74	1192.71	1105.46	1177.3	1159.45	3.3773	0.0509072	0.077657	0.301721	4.07242
1066	1040.89	1170.77	1537.24	996.83	1006.47	907.676	1223.17	1193.37	1177.31	1169.51	1169.74	1172.2	1164.25	3.58021	0.070384	0.0768772	0.287147	10.3332
1056.07	1091.49	1145.1	1582.42	999.162	990.22	901.298	1214.11	1184.19	1199.59	1201.69	1178.89	1176.38	1152.61	3.79676	0.0522479	0.0859661	0.319323	5.75174
1062.03	1030.35	1199.14	1522.37	975.151	1032.03	902.269	1178.39	1186.61	1183.47	1173.96	1162.98	1171.46	1137.58	3.51511	0.0610987	0.0946635	0.315335	4.52529
1067.84	1051.56	1196.82	1511.2	956.064	996.365	907.796	1206.05	1162.75	1200.17	1188.57	1168.57	1158.73	1148.64	3.0654	0.0624334	0.0921332	0.290081	4.2701
1089.05	1020.08	1156.88	1540.65	982.236	987.147	899.062	1192.47	1184.26	1187.13	1206.02	1152.45	1150.12	1143.23	3.60997	0.0715748	0.0738269	0.335543	2.56817
1043.69	1056.14	1157.8	1516.81	958.806	1029.04	907.232	1203.78	1185.83	1167.4	1166.12	1155.48	1172.81	1156.71	3.52833	0.0527014	0.092401	0.32901	8.02891
1073.86	1106.29	1166.1	1504.5	952.802	996.531	921.877	1213.42	1172.77	1173.45	1179.37	1188.41	1168.93	1157.04	3.31439	0.058768	0.0863664	0.305159	5.03709
1064.27	1072.56	1178.49	1588.23	995.79	1009.91	911.083	1179.48	1188.79	1170.96	1183.24	1158.09	1118.8	1169.27	3.49424	0.0662861	0.0801334	0.306374	3.60032
1083.85	1055.28	1189.23	1561.87	995.977	990.15	908.708	1206.38	1194.87	1168.24	1210.09	1178.66	1172.78	1115.83	3.52907	0.0691208	0.0746099	0.272911	6.23691
1044.77	1061.54	1145.1	1629.21	995.274	959.975	893.215	1199.26	1137.36	1181.18	1184.61	1176.82	1140.99	1155.81	3.68877	0.0647592	0.0771277	0.304865	5.13235
1057.31	1063.68	1216.78	1520.82	982.513	1012.75	899.56	1230.45	1180.95	1188.89	1151.25	1179.6	1145.38	1154.48	3.28503	0.070369	0.0724771	0.307974	7.61662
1057.77	1053.12	1176.06	1510.48	992.787	956.536	922.162	1172.89	1188.5	1170.51	1187.22	1195.13	1168.21	1175.64	3.3356	0.0863876	0.0833705	0.321997	7.90906
1051.21	1064.48	1165.3	1544.51	958.597	1000.12	901.671	1221.58	1141.09	1173.65	1185.94	1148.33	1141.24	1158.83	3.41739	0.0582827	0.0991579	0.343424	7.72573
1071.73	1048.95	1165.57	1538.02	984.653	1005.98	894.291	1228.31	1177.01	1200.09	1168.04	1168.26	1152.73	1179.38	3.19242	0.0778461	0.0983677	0.279769	3.97467
1070.09	1073.76	1171.55	1539.94	969.575	1023.24	907.805	1185.36	1163.7	1179.32	1143.56	1204.55	1151.92	1177.24	3.31369	0.0661373	0.0870632	0.351178	0.223355
1062.37	1047.51	1144.05	1568.67	991.704	981.528	901.337	1181.79	1163.1	1177.48	1184.66	1167.79	1171.33	1143.6	3.35599	0.0594384	0.0880864	0.305652	1.15593
1085.14	1042.05	1160.36	1578.8	976.425	994.074	904.965	1190.91	1220.45	1212.72	1160.68	1184.13	1165.18	1162.08	3.53008	0.0679961	0.0858167	0.335026	7.14248
1064.97	1043.32	1160.16	1616.81	975.971	1026.33	899.325	1196.61	1181.4	1164.7	1160.37	1125.88	1183.28	1170.13	3.42493	0.0560043	0.0859245	0.324072	4.69932
1071.4	1025.25	1186.3	1523.77	964.81	1009.86	915.185	1189.22	1172.27	1197.4	1160.18	1131.07	1175.42	1143.62	3.54391	0.0664968	0.0797922	0.288207	8.52608
1072.21	1071.39	1193.44	1561.31	974.871	954.639	906.358	1240.39	1204.55	1179.33	1215.33	1160.53	1181	1172.18	3.2103	0.0572532	0.0944657	0.319699	7.96482
1060.04	1064.44	1149.15	1543.9	975.274	995.45	910.687	1205.88	1220.07	1156.89	1181.94	1149.98	1176.43	1188.02	3.50336	0.0664044	0.0751523	0.272521	3.18612
1078.68	1075.32	1158.46	1580.09	987.976	1022.12	903.572	1182.44	1159.84	1188.89	1183.69	1165.31	1148.36	1123.43	3.42932	0.0676721	0.100906	0.345627	6.36074
1051.03	1075.93	1144.19	1524.41	999.159	976.332	916.499	1186.85	1163.06	1190.48	1186.8	1203.81	1183.87	1173.59	3.5398	0.06206	0.110718	0.308915	6.71775
1051.5	1036.55	1210.84	1526.74	970.569	981.102	904.53	1193.22	1194.18	1150.79	1173.63	1125.73	1141.2	1157.33	3.54818	0.0633673	0.085928	0.306943	7.39393
1040.62	1056.33	1169.17	1520.92	978.25	970.601	909.214	1216.26	1134.51	1199.4	1176.13	1181.88	1176.43	1148.82	3.28883	0.0655087	0.096261	0.313429	5.38105
1075.72	1073.12	1160.29	1505.07	951.682	1010.49	909.663	1203.48	1166.04	1167.37	1180.28	1132.08	1140.86	1118.75	3.65954	0.076869	0.0901996	0.312552	3.97212
1060.07	1055.67	1136.69	1535.4	981.074	985.788	906.618	1200.29	1172.64	1172.25	1154.81	1173.76	1166.65	1159.72	3.55639	0.0617936	0.0931708	0.317133	5.74354
1066.18	1039.37	1166.2	1578.32	996.501	1005.65	907.998	1208.38	1178.95	1148.15	1178.78	1173.06	1149.78	1145.63	3.65142	0.0635963	0.0899971	0.29896	6.85186
1058.52	1075.27	1153.4	1510.57	960.138	1031.57	902.13	1183.22	1225.23	1187.73	1215.36	1117.9	1163.54	1128.86	3.36631	0.0625843	0.100848	0.305348	5.621
1079.47	1040.88	1156.51	1535.96	980.602	1015.1	916.574	1184.22	1163.91	1173.5	1179.78	1116.83	1170	1164.87	3.60246	0.0705291	0.0828258	0.287961	4.64314
1065.51	1067.84	1161.48	1507.11	988.275	1024.72	895.197	1197.37	1176.55	1173.17	1168.72	1133.65	1183.02	1175.42	3.44623	0.0655484	0.109788	0.337536	4.00624
1069.6	1065.36	1175.24	1542.57	995.898	962.246	921.85	1194.28	1184.88	1171.17	1134.63	1155.47	1170.61	1128.97	3.34286	0.0747316	0.0870127	0.290486	3.46312
1094.74	1051.99	1190.06	1552.16	986.209	1030.18	910.041	1183.89	1190.18	1188.93	1172.38	1150.59	1172.27	1144.99	3.25192	0.0823061	0.107043	0.295568	7.5451
1080.66	1094.26	1165.99	1567.2	975.243	991.103	901.99	1204.92	1189.67	1171.75	1166.74	1134.86	1158.66	1161.56	3.58495	0.062857	0.0973811	0.291944	6.64895
1053.36	1035.52	1195.6	1574.82	977.706	1021.93	903.953	1212.61	1179.48	1204.44	1156.5	1185.53	1155.58	1158.48	3.59682	0.063566	0.0789565	0.328197	5.23957
1052.33	1075.03	1185.02	1546.86	992.955	1034	907.405	1210.14	1210.19	1188.19	1161.45	1146.68	1156.58	1167.75	3.41689	0.0451999	0.0768652	0.327134	0.507783
1076.13	1025.8	1108.58	1538.84	926.148	995.715	909.916	1209.69	1202.29	1166.11	1175.12	1176.75	1138.73	1130.13	3.29218	0.0717682	0.0858068	0.309492	3.25818
1096.18	1056.36	1164.87	1538.6	995.298	1018.77	909.864	1198.74	1186.34	1164.29	1202.5	1147.98	1182.89	1167.37	3.44101	0.0494151	0.0847757	0.306346	7.89887
1053.31	1065.81	1153.08	1574.19	989.286	952.354	905.478	1238.62	1162.87	1158.16	1157.32	1169.42	1166.5	1162.66	3.37191	0.0770865	0.0901246	0.29937	5.34506
1084.99	1069.03	1183.2	1537.32	970.238	983.51	913.509	1185.56	1189.8	1184.1	1186.34	1176.03	1171.39	1127.94	3.48279	0.0672294	0.0775629	0.310626	0.599771
1064.34	1045.23	1197.53	1515.32	1011.17	985.627	912.506	1182.24	1191.42	1181.27	1159.23	1152.48	1123.2	1151.85	3.36494	0.0743723	0.0809811	0.323103	8.4758
1082.3	1034.32	1148.77	1509.01	1012.4	1044.9	898.602	1193.89	1176.56	1157.83	1179.67	1154.69	1147.01	1159.72	3.48568	0.0557822	0.0896297	0.311198	3.09289
1094.05	1080.93	1175.05	1516.58	942.806	996.563	910.176	1191.81	1161.6	1184.85	1152.37	1174.18	1155.26	1178.08	3.27841	0.0634156	0.089926	0.284295	4.31194
1068.09	1053.66	1194.78	1533.02	965.391	997.069	907.908	1201.41	1191.41	1201.46	1181.94	1164.44	1135.98	1145.74	3.31992	0.0639959	0.0789251	0.335067	2.90861
1069.36	1053.92	1213.86	1532.17	981.898	1008.35	907.465	1179.51	1181.85	1184.45	1189.67	1152.97	1149.74	1125.75	3.71308	0.0638089	0.0733919	0.319636	3.73681
1060.82	1036.52	1154.24	1525.98	1018.35	1032.76	903	1191.63	1183.34	1176.62	1182.08	1162.95	1155.79	1165.64	3.53359	0.0684069	0.0829042	0.352196	6.7185
1079.07	1084.79	1179.26	1548.91	953.567	1029.94	911.164	1201.69	1173.25	1187.72	1185.64	1173.23	1150.21	1132.87	3.21847	0.0731977	0.0773506	0.332129	5.11019
1073.07	1027.68	1168.93	1564.55	945.652	1036.41	916.16	1200.24	1182.08	1178.6	1183.26	1174.28	1166.26	1160.48	3.38309	0.0682407	0.0781997	0.293081	5.09015
1071.94	1076.27	1159.03	1595.66	972.337	988.519	899.679	1177.01	1177.1	1165.46	1223.05	1145.76	1150.29	1158.04	3.51214	0.0565945	0.0772343	0.299879	6.35096
1076.39	1005.47	1125.75	1551.93	957.501	959.523	907.347	1216.11	1168.38	1164.1	1199.65	1165.79	1190.23	1153.93	3.57373	0.0614695	0.0979293	0.324097	5.96102
1058.48	1045.74	1147.58	1523.06	979.677	996.805	914.961	1215.29	1151.67	1188.5	1162.17	1201.3	1163.17	1171.74	3.33639	0.0655725	0.0963194	0.331755	5.4909
1087.38	1079.33	1166.09	1573.71	973.196	961.999	915.066	1238.24	1174.59	1193.68	1173.82	1190.59	1183.75	1148.2	3.7856	0.0695981	0.0966136	0.28315	4.38934
1062.02	1058.8	1163.75	1596.61	990.217	981.959	904.115	1213.55	1198.14	1167.69	1165.46	1155.8	1141.77	1142.59	3.40822	0.0674957	0.101853	0.302752	8.93113
1066.37	1067.07	1115.33	1582.71	971.617	992.53	912.964	1183.41	1186.83	1185.16	1193.77	1156.78	1169.92	1140.76	3.7962	0.0763614	0.0809098	0.314113	2.68913
1074.58	1067.22	1139	1516.56	1004.01	1037.94	901.859	1193.48	1194.15	1169.4	1184.5	1178.78	1174.85	1140.3	3.25505	0.0584881	0.0939113	0.310519	8.18743
1060.95	1069.48	1135.89	1513.57	998.04	981.691	911.883	1198.45	1177.46	1173.54	1185.86	1219.93	1169.31	1161.67	3.37231	0.0473613	0.0813413	0.332738	6.33508
1089.49	1044.79	1169.86	1517.92	994.598	1000.47	905.965	1189.34	1191.41	1194.84	1204.35	1132.03	1162.09	1176.39	3.08917	0.0647659	0.0718027	0.325134	7.74327
1058.96	1061.11	1161.05	1555.9	970.042	1020.65	902.186	1218.91	1181.47	1192.22	1199.24	1139.43	1147.44	1115.64	3.68034	0.0654355	0.0986249	0.315907	2.16403
1080.84	1046.8	1189.24	1573.93	975.416	1013.12	908.812	1191.95	1170.86	1182.13	1148.51	1157.81	1170.98	1151.88	3.17955	0.0600668	0.086383	0.327814	7.20657
1049.24	1052.12	1181.53	1515.48	996.232	1037.79	916.889	1188.43	1179.97	1177.61	1171.96	1138.52	1165.9	1124.34	3.29402	0.0607041	0.0966425	0.352	4.93714
1077.23	1057.55	1169.32	1488.2	971.965	981.716	913.65	1201.66	1179.36	1169.83	1165.3	1151.51	1156.04	1138.29	3.81796	0.0726519	0.0813091	0.302679	4.24034
1050.85	1045.96	1172.83	1521.15	1011.84	1004.87	911.294	1195.45	1170.72	1189.73	1187.16	1120.31	1151.03	1153.2	3.65224	0.0636149	0.0938708	0.360275	5.32989
1066.54	1054.38	1135.01	1555.93	981.888	1028.08	905.692	1166.77	1140.36	1194.18	1155.28	1173.36	1157.67	1168.21	3.53515	0.0604468	0.10358	0.279327	3.29075
1058.17	1060.69	1196.82	1574.29	972.455	1015.62	915.893	1179.41	1175.17	1153.07	1161.51	1151.48	1175.17	1168.23	3.20679	0.0539467	0.103412	0.295301	6.07776
1080.47	1059.51	1171.76	1575.14	1017.95	988.866	895.91	1170.99	1186.46	1173.95	1163.43	1168.55	1154.3	1144.13	3.38777	0.0698151	0.0953728	0.344484	6.56642
1070.55	1043.17	1153.14	1533.26	996.526	1032.86	905.297	1177.55	1190.71	1191.74	1136.79	1131.18	1161.55	1162.96	3.71627	0.0662682	0.0752652	0.315871	9.22066
1055.62	1069.27	1173.98	1542.03	988.399	1016.86	898.343	1186.99	1176.53	1138.55	1155.71	1111.83	1156.97	1152.14	3.50782	0.0571054	0.103196	0.291186	2.17897
1073.17	1060.45	1140.16	1548.21	958.83	996.158	897.548	1150.69	1163.28	1179.47	1136.85	1141.29	1141.82	1129.09	3.42058	0.0641146	0.0727167	0.268091	4.60151
1079.44	1074.32	1126.72	1605.55	945.583	1023.4	901.411	1189.89	1128.81	1176.39	1221.56	1138.17	1161.45	1150.58	3.36934	0.0537605	0.0775522	0.324761	2.23126
1062.54	1058.61	1131.12	1522.12	963.184	1011.13	901.846	1194.45	1179.67	1156.41	1180.12	1148.78	1160.65	1187	3.34342	0.0546282	0.0719915	0.336334	4.20997
1101.31	1030.12	1177.15	1500.81	978.3	987.13	915.924	1201.52	1190.43	1192.02	1190.13	1166.97	1174.55	1175.63	3.60049	0.0552622	0.1053	0.309083	6.57084
1055.3	1036.88	1161.95	1501.24	982.424	1020.51	903.353	1183.09	1172.99	1190.56	1157.95	1143.29	1158.23	1172.24	3.16076	0.0606118	0.0932032	0.327233	8.95937
1063.77	1028.55	1130.53	1535.08	1010.06	1028.06	907.113	1204.03	1161.61	1173.63	1166.57	1192.63	1157.81	1170.54	3.27844	0.0679046	0.074224	0.327099	2.94262
1062.31	1009.06	1190.89	1557.3	987.433	977.834	911.475	1207.36	1174.84	1157.71	1179.84	1167.57	1157.41	1145.53	3.37175	0.0669995	0.0919019	0.301928	6.05971
1052.98	1085.37	1183.4	1505.27	989.434	1013.15	907.532	1165.99	1178	1194.93	1166.95	1184.17	1192.89	1149.39	3.43154	0.0678829	0.080796	0.322823	0.345732
1080.62	1065.13	1123.25	1516.53	993.484	1011.88	913.074	1182.14	1182.42	1185.81	1163.77	1158.97	1166.71	1146.47	3.14303	0.0746522	0.0840064	0.322233	6.81309
1064.32	1058.66	1150.71	1490.06	958.092	953.122	914.388	1197.82	1160.98	1175.94	1183.03	1203.71	1143.47	1119.85	3.38478	0.0745266	0.0845983	0.341949	8.49841
1098.26	1095.62	1183.99	1501.38	988.16	1004.61	907.446	1179.94	1165.84	1167.04	1199.06	1189.36	1173.57	1150.94	3.12955	0.0588872	0.0784309	0.264595	6.11335
1094.34	1043.32	1213.37	1499.32	987.912	1003.09	914.163	1190.7	1175.36	1185.21	1176.35	1158.04	1171.62	1168.72	3.7202	0.0724126	0.0969614	0.316682	5.58292
1041.68	1039.05	1160.88	1570.9	962.566	1015.68	906.141	1201.15	1187.21	1189.9	1172.37	1156.92	1182.86	1155.56	3.382	0.071042	0.0853022	0.336347	7.4541
1013.02	1082.51	1162	1582.81	963.948	1020.35	918.461	1187.17	1186.12	1182.8	1207.67	1176.18	1149.21	1178.01	3.23748	0.072025	0.0751729	0.319699	2.57231
1053.02	1102.45	1174.13	1547.72	975.819	995.244	908.691	1193.58	1172.13	1168.78	1152.86	1173.19	1201.83	1161.37	3.43425	0.0581647	0.0834088	0.285203	3.52557
1074.14	1034.71	1176.26	1530.34	965.704	1021.66	900.269	1220.63	1176.92	1159.68	1170.38	1136.27	1139.85	1160.26	3.27564	0.0599744	0.0929146	0.325477	7.24961
1066.35	1026.32	1158.81	1592.39	959.471	979.396	904.683	1170.25	1167.34	1199.33	1206.39	1138.23	1193.97	1144.64	3.19686	0.0689765	0.0718794	0.298756	6.46662
1046.19	1040.39	1155.56	1554.07	969.961	982.42	902.038	1176.75	1190.88	1184.77	1207.29	1142.04	1139.84	1109.93	3.28689	0.0519318	0.083566	0.339104	1.57908
1076.72	1043.29	1166.97	1585.87	1012.18	993.173	909.211	1206.18	1163.97	1187.82	1187.61	1158.24	1193.23	1140.07	3.24142	0.0710362	0.069187	0.296266	6.67879
1069.69	1048.17	1210.46	1574.14	999.173	970.636	915.293	1240.15	1175.24	1170.67	1137.53	1200.14	1149.68	1164.53	3.41554	0.0622405	0.075284	0.338345	7.94215
1078.76	1016.29	1158.59	1550.49	968.348	1004.91	904.863	1178.75	1191.19	1181.84	1187.81	1128.23	1154.31	1142.64	3.28967	0.0587576	0.0951535	0.320861	1.00875
1056.81	1043.65	1157.58	1496.03	1005.88	979.469	915.177	1176.73	1151.32	1177.84	1174.21	1133.91	1145.25	1143.38	3.46252	0.0583275	0.0768605	0.316249	4.04414
1075.95	1081.63	1207.34	1547.58	966.416	988.508	897.329	1152.7	1174.59	1168.25	1169.59	1172.76	1195.45	1142.63	3.48659	0.0607443	0.0774151	0.325301	2.63545
1044.51	1023.56	1175.87	1545.42	979.415	1013.05	898.402	1199.53	1159.35	1180.53	1139	1141.77	1179.67	1143.03	3.87674	0.0630312	0.0846977	0.303573	4.63085
1085.84	1073.11	1148.59	1588.31	1041.48	1014.73	894.689	1196.92	1179.68	1166	1199.22	1160.7	1171.1	1147.13	3.43673	0.0665033	0.0860307	0.290139	5.53434
1067.26	1073.31	1140.2	1549.51	978.716	1014.57	902.773	1186.05	1187.42	1184.31	1180.44	1203.17	1185.63	1126.04	3.33303	0.065082	0.0833125	0.318425	10.2614
1048.72	1087.34	1129.51	1542.82	987.802	1011.66	896.853	1194.69	1203.94	1196.94	1193.55	1174.96	1172.55	1137.15	3.36329	0.0645929	0.0841729	0.304056	6.48547
1076.36	1047.48	1210.99	1562.69	971.655	952.846	908.136	1209.59	1159.59	1147.67	1178.33	1200.01	1167.29	1171.08	3.43615	0.0674615	0.0889067	0.292438	9.16949
1078.03	1047.94	1214.41	1532.2	963.104	1007.74	909.308	1214.59	1158.2	1174.07	1202.52	1141.18	1191.93	1156.2	3.50475	0.0652721	0.0647955	0.312425	6.29542
1073.78	1057.14	1167.23	1520.64	1000.39	1005.74	908.521	1186.58	1193.67	1183.57	1203.85	1157.46	1157.87	1149.37	3.47273	0.0703096	0.0839079	0.288529	4.98447
1062.11	1044.89	1180.66	1573.29	992.712	967.804	897.42	1186.88	1182.55	1177.5	1161.52	1167.6	1174.36	1141.26	3.32509	0.0637368	0.08274	0.311963	3.60395
1094.1	1081.07	1218.65	1479.22	979.06	997.907	899.976	1213.61	1221.2	1163.26	1210.94	1174.15	1138.41	1160.19	3.18271	0.0671912	0.082972	0.32961	7.02934
1085.73	1046.75	1174.75	1556.53	996.878	970.731	910.832	1191.55	1158.17	1185.52	1191.05	1138.71	1136.11	1165.52	3.24538	0.0645682	0.0789428	0.301198	4.68779
1091.99	1020.73	1168.82	1600.33	997.633	1028.48	900.899	1206.98	1149.35	1194.21	1172.97	1138.38	1150.52	1193.58	3.56822	0.0644993	0.0991337	0.322024	8.48778
1075.44	1083.17	1167.25	1514.43	984.36	985.277	921.421	1188.55	1187.9	1156.84	1136.85	1164.98	1147.02	1183.78	3.43857	0.0653945	0.0642447	0.302914	4.14238
1065.64	1083.89	1153.83	1509.1	961.86	971.736	926.044	1168.75	1169.51	1161.95	1163.66	1161.47	1180.25	1141.84	3.38701	0.0707954	0.0882206	0.310101	8.02444
1088.24	1056.39	1177.57	1518.17	980.98	1003.3	908.082	1174.45	1168.65	1189.88	1186.78	1139.62	1178.31	1141.49	3.31207	0.0749986	0.0880055	0.361768	5.71566
1080.82	1011.98	1163.45	1569.18	998.964	994.284	909.721	1215.62	1198.7	1179.89	1168.03	1186.25	1148.99	1161.43	3.75577	0.058392	0.0793422	0.284396	6.25929
1092.26	1096.75	1191.14	1582.1	998.691	985.139	898.602	1214.55	1202.89	1191.07	1176.7	1121.65	1180.85	1191.06	3.49919	0.0612242	0.0858454	0.328388	3.56193
1070.3	1046.19	1128.48	1547.34	989.466	968.322	908.87	1177.64	1174.5	1153.77	1190.17	1141.29	1160.42	1139.03	3.48649	0.0583485	0.102896	0.338678	10.5512
1078.83	1053.04	1126.02	1533.39	1013.48	987.769	888.108	1225.51	1194.87	1176.99	1173.91	1151.83	1157.25	1130.33	3.25188	0.0528264	0.0793675	0.352197	3.92562
1079.46	1044.36	1149.88	1619.85	996.324	984.226	915.605	1194.94	1160.88	1199.46	1163.52	1167.9	1150.96	1183.18	3.2794	0.0691675	0.0716662	0.314119	6.31451
1084.02	1061.09	1180.35	1563.95	996.62	1025.5	907.759	1180.55	1177.22	1186.22	1179.47	1188.73	1157.66	1136.92	3.44486	0.0751627	0.0997667	0.302697	5.78145
1084.09	1064.32	1160.1	1488.01	971.414	1001.71	912.456	1202.5	1177.65	1163.05	1182.93	1167.96	1160.42	1146.15	3.37704	0.0707433	0.088991	0.292283	8.16069
1047	1069.88	1180.6	1539.61	957.06	1001.99	903.882	1188.36	1193.63	1169.18	1162.49	1132.31	1172.87	1151.67	3.55263	0.0795764	0.0745446	0.302564	10.7951
1068.42	1011.09	1203.79	1560.9	1009.75	1046.01	903.821	1209.27	1152.93	1186.89	1167.8	1144.4	1171.36	1156.05	3.57383	0.0614186	0.0901791	0.326285	0.630874
1059.55	1073.71	1160.57	1564.76	971.108	1027.29	912.623	1217.33	1187.17	1182.99	1208.88	1204.21	1134.31	1139.59	3.30561	0.0652629	0.0872623	0.311485	4.98939
1069.48	1048.79	1163.67	1561.19	960.439	996.837	911.462	1203.2	1202.25	1179.8	1173.2	1201.91	1110.59	1121.36	3.27804	0.0630066	0.0903134	0.342472	4.11832
1079.55	1019.48	1158.46	1504.65	990.201	975.399	917.244	1192.24	1175.1	1163.7	1176.4	1164.62	1151.84	1134.09	3.12361	0.0638769	0.0827974	0.305833	4.86337
1070.82	1055.29	1151.94	1537.88	963.867	1027.21	907.037	1214.41	1171.32	1202.2	1170.37	1155.96	1172.88	1143.87	3.51917	0.0547645	0.0783331	0.311468	6.69144
1051.78	1078.63	1192.19	1495.11	997.281	995.879	902.91	1200.62	1180.79	1202.23	1202.77	1144.12	1167.51	1151.66	3.39661	0.0659821	0.087187	0.334089	6.14568
1070.85	1011.14	1155.42	1567.76	978.927	982.636	922.953	1185.73	1172.13	1180.34	1175.54	1171	1156.99	1179.43	3.46705	0.0761385	0.0901555	0.299566	4.42256
1058.49	1029.94	1138.76	1562.28	959.613	992.037	903.639	1174.86	1163.77	1179.27	1207.73	1146.68	1155.6	1129.44	3.49383	0.0597712	0.0805559	0.311809	6.24417
1070.17	1065.18	1152.89	1559.42	961.268	992.946	906.278	1193.5	1149	1181.12	1168.17	1155.59	1188.42	1148.48	3.25608	0.0698386	0.0853888	0.307768	4.24517
1070.54	1023.29	1154.63	1529.13	977.801	1022.23	899.102	1163.26	1140.06	1147.1	1198.71	1153.84	1170.97	1149.93	3.61931	0.0677705	0.0996314	0.310888	4.62916
1086.41	1052.09	1189.29	1537.95	972.026	984.916	898.737	1197.18	1171.01	1195.65	1212.3	1189.81	1142.72	1154.55	3.43373	0.0621945	0.0840523	0.330688	1.13602
1048.61	1035.36	1162.47	1508.69	987.376	986.736	904.364	1194.15	1195.32	1176.48	1140.47	1103.56	1179.47	1174.52	3.64522	0.0787039	0.0653999	0.33927	3.56009
1063.28	1011.98	1170.83	1532.22	986.85	991.307	911.534	1214.88	1204.25	1163.15	1125.17	1150.98	1173.05	1152.33	3.72644	0.0658477	0.0859745	0.326687	2.59222
1088.1	1056.99	1194.27	1497.77	962.51	988.627	913.867	1181.21	1181.93	1202.16	1183.71	1151.75	1177.2	1164.97	3.4001	0.0596541	0.0854333	0.340738	4.23634
1072.98	1027.96	1131.23	1602.66	952.576	968.868	909.854	1205.76	1182.16	1191.52	1178.97	1164.7	1175.29	1172.84	3.66209	0.0604049	0.0923215	0.298328	4.68357
1041.58	1034.69	1193.01	1538.89	961.101	1004.37	920.14	1176.36	1182.14	1187.43	1163.91	1170.89	1163.74	1163.82	3.65605	0.0732906	0.103664	0.322424	8.18242
1073.9	1093.46	1184.17	1556.98	999.784	1027.87	910.6	1205.29	1196.74	1162.36	1193.81	1122.41	1150.72	1171.83	3.41341	0.0638668	0.082914	0.354599	4.26435
1069.93	1043.63	1128.65	1531.52	979.622	984.261	908.933	1170.23	1167.39	1192.13	1146.49	1166.29	1154.26	1151.12	3.30058	0.0763654	0.0883985	0.33424	4.57667
1111.17	1040.11	1178.56	1462.97	981.025	1018.99	917.454	1216.43	1180.78	1212.95	1166.9	1138.31	1166.79	1149.21	3.24008	0.052659	0.0844817	0.293215	3.0708
1061.96	1058.41	1161.27	1539.68	1019.38	997.872	910.409	1200.58	1168.45	1198.38	1159.99	1150.92	1161.27	1160.64	3.24693	0.0688122	0.0877212	0.324251	2.75641
1059.43	1072.67	1166.59	1548.36	1005.73	1000.81	899.339	1203.64	1227.8	1182.83	1183.06	1150.24	1161.68	1166.42	3.48948	0.0675576	0.0794217	0.329043	4.94839
1065.72	1048.43	1164.3	1543.3	944.526	1001.17	905.843	1217.54	1144.79	1202.24	1200.64	1149.39	1149.38	1141.84	3.15362	0.0662103	0.0805026	0.294594	4.84797
1061.68	1041.19	1133.7	1536.59	987.297	957.616	901.75	1219.51	1177.51	1168.14	1157.87	1131.57	1141.74	1140.4	3.62289	0.0628988	0.0774558	0.323643	4.77607
1070.73	1058.74	1170.66	1570.54	993.773	1022.8	910.92	1190.08	1183.4	1159.46	1227.37	1151.78	1167.52	1149.66	3.44337	0.0658872	0.103706	0.311652	6.52729
1094.8	1063.78	1177.45	1507.24	1009.79	1024.88	910.053	1185.34	1209.25	1163.02	1198.7	1174.38	1146.92	1173.36	3.10545	0.0635873	0.102789	0.342031	5.44949
1051.64	985.32	1191.43	1554.15	1010.78	1025.76	888.361	1182.08	1149.77	1174.93	1150.64	1196.45	1147.72	1160.9	3.41669	0.057057	0.0924337	0.321777	2.92812
1055.92	1073.97	1191.55	1490.68	957.043	986.055	909.038	1202.15	1203.41	1161.81	1192.53	1178.64	1160.49	1147.49	3.54659	0.0573808	0.0763752	0.30964	5.56138
1075.58	1085.11	1162.48	1499.75	963.82	987.987	897.755	1183.93	1179.67	1199.59	1173.61	1161.99	1155.99	1131.36	3.33106	0.0625306	0.0980598	0.298688	8.2398
1058.3	1047.63	1176.44	1545.52	945.044	973.464	901.187	1183.52	1187.75	1203.75	1180.82	1144.99	1120.94	1147.55	3.40712	0.0570411	0.084401	0.314842	2.57118
1084.31	1006.32	1133.69	1573.39	957.915	1005.65	909.233	1152.36	1177.92	1200.06	1161.4	1127.69	1143.75	1148.54	3.4115	0.0611235	0.0870101	0.347534	8.44714
1058.13	1037.09	1126.74	1583.9	957.306	991.456	892.86	1199.74	1187.09	1175.37	1146.42	1134.78	1150.71	1174.17	3.66973	0.0586688	0.0847073	0.350555	5.375
1040.73	1002.68	1183.81	1548.14	995.311	1011.64	912.662	1214.51	1191.04	1182.08	1158.18	1129.54	1115.07	1151.81	3.40847	0.0626685	0.0771414	0.313611	9.78069
1079.42	1031.29	1186.69	1513.12	998.194	959.68	909.103	1196.18	1172.41	1167.07	1198.3	1177.06	1175.57	1144	3.23292	0.0701685	0.0957433	0.33515	3.29204
1064.51	1048.99	1186.56	1593.01	973.876	1016.84	902.576	1165.8	1183.45	1185.39	1181.94	1150.28	1148.82	1133.09	3.34635	0.0555418	0.0841919	0.291959	4.42434
1065.72	1086.34	1173.64	1593.55	1001.74	1027.91	911.643	1199.48	1169.16	1172.89	1134.89	1142.79	1139.17	1147.87	3.3999	0.0747194	0.087842	0.322203	3.14035
1062.28	1064.69	1190.79	1510.13	973.468	1023.86	925.341	1182.88	1205.49	1185.45	1201.09	1187.66	1142.32	1169.11	3.12415	0.0715025	0.0977522	0.354535	3.73803
1078.95	1067.63	1134.98	1558.01	1005.02	988.452	899.218	1194.92	1164.07	1182.31	1183.82	1150.34	1167.6	1180.83	3.40106	0.0735292	0.0884856	0.35355	2.64827
1078.77	1075.97	1118.05	1543.21	983.121	986.332	908.97	1173.39	1180.3	1202.27	1192.88	1194.42	1161.15	1147.17	3.47634	0.0691173	0.100831	0.33441	10.9326
1059.75	1052.05	1171.04	1526.35	978.519	993.915	909.014	1200.32	1152.93	1169.4	1166.71	1175.35	1172.18	1172.33	3.34896	0.0588249	0.0986669	0.299652	4.8981
1080.13	1013.81	1178.43	1552.78	984.562	987.197	901.785	1177.49	1150.31	1194.91	1152.52	1147.81	1141.81	1111.93	3.4431	0.0617234	0.0822924	0.321004	4.56284
1072.73	1064.48	1163.16	1540.32	977.962	1000.4	911.06	1210.89	1152.12	1180.97	1164.36	1169.34	1162.33	1156.82	3.56984	0.0562061	0.0782286	0.320414	6.1795
1108.14	1017.32	1203.99	1528.74	973.694	985.221	910.755	1211.59	1169.38	1198.71	1164.43	1145.07	1166.53	1153.45	3.18463	0.0656205	0.0890339	0.306867	6.14294
1078.39	1072.33	1160.98	1531.14	959.355	1026.76	914.312	1193.19	1179.94	1156.53	1133.76	1174.11	1171.17	1165.9	3.43206	0.0638293	0.0789369	0.312572	6.65906
1061.37	1037.68	1164.88	1490.77	961.703	989.637	907.018	1185.64	1190.02	1204.63	1162.59	1172.58	1127.63	1197.01	3.38989	0.0590186	0.0918226	0.360112	3.5379
1062.41	1012.92	1182.07	1546.07	1006.14	986.257	912.705	1185.43	1208.41	1175.91	1158.3	1138.15	1191.12	1158.36	2.96737	0.0526285	0.0881407	0.305395	3.76952
1033.21	1036.62	1143.81	1559.47	980.277	1026.39	915.231	1178.75	1179.73	1182.03	1133.87	1171.02	1167.43	1185.68	3.41857	0.0565151	0.0983598	0.309242	2.83379
1044.81	1034.07	1150.31	1518.75	965.294	979.076	901.92	1197	1170.18	1195.25	1182.67	1133.82	1145.42	1152.34	3.44802	0.0655872	0.0854342	0.291656	3.96054
1061.78	1052.03	1197.95	1574.49	1012.13	993.322	912.719	1191.11	1183.44	1169.35	1155.57	1186.09	1176.05	1153.53	3.50491	0.0641857	0.0888514	0.291718	4.21569
1078.49	1059.52	1179.14	1520.54	1022.88	997.221	901.335	1177.22	1162.05	1183.57	1154.08	1176.92	1186.54	1153.26	3.63591	0.0490789	0.0933706	0.340969	7.7075
1080.77	1050.67	1183.54	1531.54	974.939	988.257	922.902	1192.26	1163.76	1202.15	1185.17	1196.44	1165.66	1141.36	3.71285	0.0652156	0.0871267	0.33138	5.24183
1068.86	1067.61	1159.55	1606.54	952.134	970.371	903.346	1170.67	1183.3	1169.27	1159.46	1185.41	1159.95	1126.55	3.31477	0.0749949	0.0801207	0.324957	4.71445
1067.86	1041.99	1150.24	1473.34	992.958	987.018	903.489	1208.38	1175.61	1198.22	1185.49	1185.47	1162.21	1184.42	3.27168	0.0511502	0.0842496	0.287254	8.32611
1068.72	1052.55	1183.03	1548.31	951.867	987.227	907.952	1172	1159.55	1193.01	1209.23	1145.02	1173.96	1168.37	3.28065	0.0592152	0.0885203	0.330636	7.94998
1059.85	1039.01	1190	1539.21	1026.95	1024.51	905.124	1222.05	1160.83	1177.19	1160.93	1116.8	1152.61	1156.51	3.37543	0.0778382	0.082886	0.300779	6.90786
1046.46	1076.01	1168.66	1511.95	965.345	985.266	902.276	1201.56	1166.23	1181.39	1146.4	1154.15	1189.57	1152.88	3.24835	0.0592159	0.0996028	0.291585	7.43927
1072.88	1028.7	1103.09	1538.21	984.29	1007.23	895.887	1208.13	1194.28	1198.86	1180.14	1165.38	1127.32	1168.84	3.45483	0.0625116	0.0901794	0.314697	5.42495
1073.86	1042.64	1152.93	1519.33	1009.62	1021.67	909.637	1212.9	1165.82	1170.7	1166.5	1200.53	1164.05	1193.65	3.35438	0.0686338	0.0907181	0.314787	4.48947
1059.82	1063.19	1171.68	1562.03	972.965	1017.41	909.073	1197.51	1194.48	1198.5	1188.13	1150.66	1169.71	1188.94	3.78848	0.0721167	0.0883282	0.317492	5.48552
1092.92	1060.81	1176.58	1571.69	969.803	1008.73	916.116	1206.8	1175.1	1193.96	1204.15	1194.36	1126.13	1183.93	3.31478	0.0629788	0.0748689	0.311002	7.63632
1073.42	1046.25	1217.9	1524.61	968.1	997.932	908.107	1202.1	1162.3	1159.64	1169.29	1136.46	1164.92	1146.95	3.22025	0.0632817	0.0751051	0.337036	5.4027
1079.56	1051.95	1167.97	1556.16	985.129	997.982	916.808	1211.14	1157.4	1176.84	1180.32	1127.83	1154.2	1136.98	3.57923	0.0575858	0.0833145	0.373089	4.80971
1081.86	1058.44	1224.17	1480.07	1006.71	978.771	904.814	1212.54	1190.64	1174.29	1190.91	1117.93	1165.5	1150.82	3.04421	0.0604907	0.0810851	0.311152	7.22541
1080.74	1058.54	1134.64	1568.3	955.797	974.687	907.409	1185.57	1178.35	1193.96	1159.95	1171.1	1163.78	1162.07	3.60459	0.0719516	0.0994335	0.303797	7.96069
1072.06	1099.3	1135.49	1544.42	1000.54	994.234	902.139	1212.25	1191.16	1186.48	1157.74	1162.19	1144.61	1127.48	3.59807	0.0747258	0.0943327	0.272751	8.17644
1059.89	1068.8	1183.22	1531.33	976.909	1007.22	907.105	1186.22	1177.87	1192.76	1197.91	1150.76	1157.33	1171.74	3.19686	0.0598729	0.0861795	0.298211	5.32549
1071.06	1001.89	1194.16	1576.27	974.491	1017.29	924.985	1202.6	1141.52	1164.25	1177.05	1138.67	1121.72	1178.88	3.41563	0.0707663	0.106205	0.337372	1.28229
1060.13	1077.73	1144.09	1530.57	1007.5	1031.56	909.788	1159.59	1165.28	1201.04	1172.92	1172.17	1162.11	1172.83	3.2474	0.0724989	0.0844623	0.303763	9.2778
1087.34	1088.06	1144.92	1522.72	1015.77	1018.88	908.147	1186.46	1200.04	1183.33	1171.96	1179.4	1163.53	1167.59	3.08568	0.0669596	0.0779754	0.294213	4.39925
1061.09	1032.1	1167.11	1555.13	985.875	1018.1	905.091	1209.25	1170.72	1210.44	1177.81	1143.89	1177.86	1171.55	3.55203	0.0743038	0.0629845	0.330608	3.65334
1081.87	1074.46	1137.37	1524.03	982.943	1002.01	902.604	1209.75	1181.42	1165.21	1161.31	1172.81	1193.79	1171.88	3.38483	0.0756486	0.0818527	0.289183	3.26758
1060.83	1032.34	1154.54	1545.97	983.33	1033.22	907.783	1189.18	1158.23	1179.93	1155.97	1141.11	1139.18	1172.48	3.07979	0.0539227	0.0799129	0.30745	7.49327
1051.59	1077.53	1202.18	1588.3	963.458	1028.73	895.452	1162.22	1183.78	1161.49	1195.84	1182.31	1136.43	1193.93	3.66751	0.0609784	0.0815736	0.326933	2.22482
1066.14	1028.95	1177.77	1567.62	984.125	1005.12	909.143	1200.97	1160.12	1179.02	1210.55	1113.79	1188.78	1141.8	3.57569	0.0556424	0.0962341	0.309258	4.47469
1039.24	1080.39	1193.17	1570.88	976.176	1007.22	901.185	1193.76	1170.27	1174.76	1155.31	1152.1	1168.1	1128.74	3.16452	0.0674751	0.0864246	0.306213	2.24841
1060.97	1095.76	1131.22	1540.06	1002.79	1003.24	906.758	1192.72	1183.79	1159.5	1193.28	1143.36	1153.04	1140.29	3.51906	0.0624396	0.0856475	0.280963	8.83595
1023.88	1039.82	1169.66	1545.85	948.918	1004.43	914.298	1191.77	1195.04	1173.02	1114.19	1179.17	1184.68	1154.75	3.47707	0.059407	0.084986	0.341811	3.16722
1076.05	1032.88	1171.35	1535.02	938.581	1048.62	904.446	1197.3	1148.45	1193.12	1147.37	1129.11	1140.56	1154.7	3.35084	0.065974	0.0803251	0.294961	6.79008
1063.54	1073.13	1152.17	1521.9	983.025	1030.98	906.889	1193.86	1171.54	1184.94	1214.3	1126.04	1145.96	1181.55	3.66779	0.0591569	0.0830631	0.301197	3.20618
1075.25	1039.38	1109.2	1576.67	983.622	998.506	896.308	1172.59	1188.44	1178	1167.27	1233.77	1162.69	1145.98	3.23723	0.0788525	0.0817357	0.312149	9.41434
1064.56	1056.39	1189.49	1522.01	1029.05	996.362	900.773	1194.89	1151.51	1209.07	1193.48	1161.1	1144.11	1131.89	3.80039	0.0736541	0.0950254	0.32424	3.48522
1046.08	1071.2	1101.14	1516.65	968.328	995.272	913.251	1214.52	1180.14	1189.4	1163.88	1143.84	1121.77	1113.96	3.32684	0.0733534	0.069174	0.315439	4.24361
1079.23	1049.81	1173.21	1544.89	1014.8	1019.21	914.194	1195.06	1183.81	1208.48	1208.44	1187.37	1174.7	1173.25	3.2957	0.0662817	0.0832057	0.336138	5.27117
1063.46	1068.42	1133.08	1548.32	1000.2	1053.29	905.431	1223.92	1162.92	1174.29	1156.71	1145.59	1167.69	1161.46	3.25462	0.070237	0.0881823	0.31856	6.74966
1051.28	1065.66	1154.36	1505.99	994.035	1020.19	909.5	1209.72	1155.21	1201.14	1171.61	1185.91	1180.15	1159.57	3.6803	0.0615308	0.0836784	0.34326	8.65679
1059.77	1023.2	1187.53	1555.84	982.413	1022.61	901.073	1204.35	1155.22	1158.19	1184.36	1168.61	1182.87	1163.38	3.35885	0.0692458	0.0827617	0.324495	9.26111
1060.01	1057.15	1173.59	1522.23	1001.03	997.327	907.769	1185.89	1192.97	1197.11	1162.38	1134.64	1171.14	1170.46	3.36959	0.050985	0.0993637	0.319015	6.11833
1083.76	1060.01	1161.75	1585.07	1003.38	1000.63	912.149	1183.74	1149.06	1189.05	1178.45	1123.87	1187.33	1161.52	3.32049	0.0766372	0.0974334	0.331899	6.44049
1068.33	1066.83	1131.56	1508.84	1000.88	1045.28	915.097	1196.64	1172.45	1188.22	1161.26	1153.46	1151.13	1171.43	3.26528	0.0593866	0.0778773	0.315533	3.37313
1077.88	1023.13	1210.99	1530	965.753	999.116	908.181	1182.37	1175.26	1188.58	1162.22	1137.96	1163.12	1150.66	3.45274	0.0669928	0.0889822	0.297956	7.33612
1062.73	1044.68	1193.79	1514.02	957.973	1038.4	912.371	1154.49	1170.54	1197.7	1166.65	1126.58	1173.43	1154.78	3.47316	0.073792	0.0882836	0.319058	5.84526
1061.63	1092.76	1163.38	1566.55	978.098	1014.67	904.087	1174.01	1186.21	1179.55	1152.62	1180.09	1148.25	1171.47	3.14215	0.0654613	0.0839538	0.304862	5.54924
1076.32	1053.66	1146.08	1562.31	990.212	983.034	898.338	1195.7	1185.37	1151.74	1167.28	1152.83	1182.66	1161.42	3.20244	0.0544435	0.0829388	0.321665	6.60569
1072.79	1016.7	1167.97	1545.51	987.493	1009.68	913.251	1213.73	1178.71	1194.97	1173.42	1141.51	1187.55	1152.98	3.40775	0.0785226	0.0990514	0.340972	6.53618
1070.59	1044.45	1138.88	1547.53	1025.87	998.83	910.346	1193.57	1186.86	1179.7	1151.58	1109.24	1126.13	1146.72	3.58486	0.069409	0.095617	0.320766	2.87321
1070.07	1033	1191.73	1546.42	974.273	994.465	898.028	1183.68	1175.65	1164.73	1172.66	1119.73	1188.03	1149.94	3.1469	0.0666987	0.085151	0.372118	2.7033
1063.98	1029.48	1140.27	1515.17	975.262	1046.76	903.383	1198.73	1172.75	1182.58	1205.09	1170.77	1187.73	1150.22	3.66055	0.0570182	0.083692	0.31677	7.91895
1070.78	1031.83	1147.95	1539.14	960.394	1002.96	911.56	1206.31	1210.44	1180.87	1184.08	1182.33	1184.21	1133.45	3.50062	0.0570795	0.0983975	0.325492	4.45304
1083.49	1051.96	1150.21	1574.23	993.767	967.093	926.252	1225.66	1195.39	1180.92	1181.71	1190.93	1177.01	1145.57	3.15202	0.0634852	0.0885008	0.342146	2.70682
1065.39	1027.45	1150.54	1526.26	981.451	971.483	909.225	1215.22	1196.21	1193.68	1190.72	1129.62	1169.88	1104.37	3.4404	0.068316	0.101649	0.339815	8.24688
1051.86	1023.37	1165.17	1590.18	999.701	1004.19	904.924	1184.95	1222.2	1169.73	1217.04	1188.37	1159.99	1154.13	3.22192	0.0809333	0.0793277	0.360515	7.2279
1063.87	1084.63	1192	1485.81	992.181	1019.29	903.889	1217.08	1173.22	1171.09	1175.73	1157.6	1191.62	1126.22	3.06379	0.0601366	0.0781548	0.348434	6.89475
1075.02	1060.21	1158.98	1510.5	966.107	1030.08	911.597	1199.45	1201.21	1170.62	1181.37	1170.16	1150.52	1173.33	3.21207	0.071722	0.0697037	0.31572	6.67348
1069.75	1085.17	1183.32	1606.03	992.653	1022.08	910.606	1202.01	1165.65	1163.02	1173.87	1129.02	1158.81	1146.55	3.40587	0.0768661	0.0834145	0.301702	5.15107
1078.34	1056.95	1180.26	1535.58	970.627	1000.46	906.393	1190.86	1182.69	1191.55	1190.73	1147.39	1177.31	1143.08	3.77564	0.06998	0.076911	0.306142	1.83341
1038.07	1057.06	1195.63	1488.83	976.503	1004.56	899.26	1193.06	1179.95	1201.69	1168.91	1194.26	1163.93	1170.45	3.54433	0.0627361	0.0823256	0.334118	8.17087
1074.37	1067.05	1158.89	1553.53	950.35	1005.94	912.291	1205.01	1188.13	1169.35	1172.68	1121.62	1122.48	1168.78	3.49292	0.0629192	0.0708872	0.271599	4.18774
1064.65	1059.93	1178.03	1582.27	969.346	993.247	903.783	1199.62	1144.44	1184.19	1162.81	1185.18	1144.73	1167.11	3.47431	0.0716018	0.0830014	0.317899	7.2181
1069.14	1048.37	1180.17	1542.17	991.346	988.992	915.701	1219.5	1197.82	1167.1	1190.84	1144.79	1176.86	1159.56	3.44728	0.0543573	0.0757231	0.338329	5.0163
1061.64	1081.99	1142.66	1531.97	1010.53	996.758	905.924	1214.08	1209.84	1192.06	1124.45	1173.61	1179.2	1175.97	3.46793	0.0685854	0.0869068	0.324423	4.75598
1080.43	1090.84	1225.37	1569.02	1012.54	987.267	912.645	1200.37	1175.46	1183.9	1168.24	1179.47	1147.6	1147.14	3.35444	0.0635599	0.0922843	0.3106	3.775
1096.32	1047.46	1154.88	1549.33	981.859	1013.62	924.065	1197.18	1185.96	1192.95	1187.58	1142.2	1154.75	1158.82	3.56546	0.0623541	0.08822	0.313709	6.74207
1018.05	1074.58	1159.24	1516.58	1009.97	1025.83	898.98	1197.75	1188.13	1180.66	1208.43	1181.87	1140.07	1111.78	3.33016	0.0697719	0.0878842	0.31633	5.14999
1057.61	1057.35	1157.8	1539.4	987.994	977.822	905.363	1190.07	1156.09	1172.1	1143.37	1153.21	1146.41	1175.32	3.41684	0.069563	0.109009	0.30859	9.84029
1053.02	1006.73	1141.19	1536.91	1022.21	980.126	914.023	1188.11	1171.78	1169.2	1162.94	1156.84	1193.29	1157.44	3.4859	0.0621557	0.0790401	0.288137	7.13927
1061.61	1027.19	1177.98	1500.05	985.37	1053.52	916.817	1140.5	1189.3	1177.46	1202.58	1159.74	1193.72	1166.21	3.21222	0.0652428	0.0735979	0.273409	9.06148
1074.58	1039.1	1130.13	1558.88	983.777	991.051	894.759	1159.71	1179.22	1183.66	1190.24	1096.62	1164.2	1146.62	3.54086	0.0674465	0.0960872	0.290056	6.32043
1053.82	1066.04	1167.1	1528.37	984.429	1011.79	894.066	1173.37	1184.31	1160.29	1181.27	1184.76	1153.28	1147.75	3.5774	0.0726641	0.0859418	0.290799	8.69882
1077.43	1055.77	1129.79	1579.41	1002.03	1021.37	910.862	1144.87	1182.35	1194.08	1211.43	1147.9	1154.53	1162.7	3.2545	0.064068	0.0862917	0.317741	5.79917
1094.84	1053.65	1128.81	1561.21	961.893	976.905	907.43	1204.46	1192.59	1159.59	1192.95	1148.32	1200.11	1154.67	3.52143	0.0628504	0.0974305	0.291995	6.15369
1109.97	1014.68	1117.53	1522.68	972.597	991.89	914.816	1204.98	1187.2	1154	1179.98	1158.54	1132.66	1152.54	3.48852	0.0582654	0.0968022	0.32817	3.95889
1063.7	1033.18	1173.01	1594.23	1001.65	1005.37	899.427	1193.07	1163.19	1178.93	1183.34	1139.77	1143.23	1110.88	3.52722	0.0633617	0.0911603	0.293221	6.93429
1097.97	1052.86	1116.5	1548.27	987.059	1017.46	909.506	1171.91	1154.03	1194.62	1135.05	1173.06	1178.33	1144.6	3.56981	0.0580664	0.0800674	0.297443	4.14064
1042.05	1084.09	1155.36	1530.88	980.757	983.216	913.519	1169.94	1190.5	1212.05	1190.69	1177.68	1126.84	1140.24	3.37206	0.0643132	0.101873	0.278407	5.23967
1037.22	1085.71	1173.35	1537.52	973.63	1014.61	900.283	1215.56	1191.09	1180.21	1157.15	1176.06	1189.01	1162.05	3.04369	0.0544151	0.0689045	0.330527	2.92941
1053.56	1052.67	1197.02	1514.28	954.892	999.432	906.508	1183.57	1165.17	1188.54	1182.68	1180.5	1133.73	1142.31	3.21509	0.0523798	0.0778198	0.306665	2.64946
1061.74	1034.71	1196.63	1509.48	980.819	1009.85	901.336	1159.13	1205.32	1166.35	1134.76	1162.65	1161.33	1121.44	3.20608	0.0509024	0.0892679	0.313229	6.93325
1054.25	1044.52	1127.64	1550.84	1009.68	1015.01	905.526	1202.61	1171.91	1193.75	1169.55	1180.54	1178.68	1188.44	3.36987	0.0735714	0.0941856	0.338201	7.44266
1086.68	1034.23	1167.88	1556.78	1003.73	1025.88	901.787	1170.99	1188.3	1169.87	1185.28	1168.59	1148.47	1145.61	3.25856	0.0676898	0.0934371	0.322584	8.2095
1057.39	1098.33	1155.95	1552.41	964.09	1021.61	916.528	1181.07	1162.66	1193.63	1198.55	1132.68	1147.67	1139.16	3.24605	0.0674931	0.0794552	0.335463	6.94676
1099.74	1122.32	1169.37	1520.01	968.025	1018.06	900.353	1184.29	1191.79	1178.89	1166.03	1192.24	1178.51	1132.33	3.20802	0.0597259	0.084133	0.310236	7.32774
1074.18	1056.27	1184.68	1553.04	947.189	1019.58	906.96	1198.06	1154.23	1180.22	1121.96	1183.28	1163.67	1148.26	3.28731	0.0490409	0.0866364	0.324068	3.7301
1090.43	1033.63	1157.14	1551.27	982.812	1019	914.092	1216.31	1177.41	1188.62	1183.31	1155.46	1168.31	1184.65	3.34543	0.051083	0.0951617	0.323564	6.16306
1064.65	1055.84	1128.69	1548.8	979.943	1006.78	913.137	1199.2	1179.1	1161.35	1183.52	1133.8	1167.29	1160.1	3.58972	0.0666477	0.0994359	0.344221	4.93356
1041.35	1052.08	1236.14	1524.83	976.011	1037.7	895.456	1169.55	1159.81	1171.2	1207.07	1121.67	1192.26	1158.54	3.39614	0.0831314	0.0949195	0.347566	6.29276
1058.29	1075.83	1165.28	1532.56	1000.26	979.867	918.018	1203.05	1171.15	1154.21	1144.28	1124.05	1189.58	1140.21	3.48805	0.0592357	0.0848148	0.319911	3.88931
1059.56	1032.55	1117.79	1588.95	999.629	1003.45	915.476	1200.75	1176.64	1173	1190.52	1162.96	1167.52	1151	3.55516	0.0791038	0.0873918	0.374174	5.78584
1084.15	1071.57	1180.99	1552.06	987.309	1029.22	905.704	1225.61	1164.84	1187.88	1156.76	1159.25	1180.46	1140.47	3.46341	0.0778044	0.0869548	0.331526	5.68666
1065.37	1065.63	1184.02	1491.57	982.178	990.822	898.5	1189.02	1172.25	1209.38	1155.55	1162.4	1153.81	1177.27	3.21727	0.0695086	0.0854476	0.330689	6.10588
1067.53	1050.23	1160.28	1531.55	961.506	1011.44	890.957	1152.68	1166.66	1176.04	1149.07	1159.03	1156.75	1156.22	3.46058	0.0597942	0.0999741	0.313475	6.28343
1079.62	1090.11	1161.11	1552.64	984.459	1029.74	908.504	1204.86	1178.89	1192.38	1237.18	1164.66	1158.19	1172.85	3.74071	0.0631611	0.0946104	0.324682	1.83712
1060.55	1069.31	1134.48	1526.81	967.133	998.296	892.218	1175.84	1170.27	1157.93	1152.87	1127.55	1142.88	1145.4	3.7711	0.051818	0.0874086	0.298716	2.79553
1071.74	1050.76	1192.81	1531.04	981.221	1020.71	917.407	1192.92	1187.38	1160	1188.87	1160.84	1195.97	1169.47	3.17052	0.0483252	0.0858575	0.344673	6.97413
1078.77	1054.41	1168.42	1529.88	993.777	1002.42	906.846	1208.7	1165.31	1151.06	1158.96	1172.85	1205.83	1148.85	3.55256	0.0809804	0.0873394	0.298726	4.68744
1079.65	1094.89	1183.3	1575.23	1001.58	1013.18	908.602	1203.03	1158.9	1177.58	1166.88	1161.55	1123.37	1141.48	3.34713	0.0669506	0.0959205	0.393188	4.93655
1064.88	1078.71	1143.9	1530.64	959.19	1019.87	906.843	1187.37	1180.03	1151.78	1185.72	1153.76	1174.8	1173.88	3.38534	0.0781151	0.0748844	0.288254	2.1249
1060.88	1026.73	1159.92	1575.37	974.114	1029.6	909.432	1178.71	1172.71	1184.96	1172.59	1163.47	1189.4	1156.86	3.35851	0.0653758	0.091712	0.331204	7.94165
1046.11	1035.6	1185.32	1584.89	979.989	996.829	907.412	1223.93	1194.95	1153.29	1192.29	1176.26	1182.74	1146.49	3.6328	0.0656212	0.0784748	0.318477	5.39778
1054.61	1054.09	1158.21	1550.93	986.795	1021.88	902.092	1196.75	1189.47	1180.34	1193.97	1160.38	1152.38	1160.11	3.17681	0.0713337	0.0727088	0.318767	5.32963
1071.36	1053.25	1192.75	1496.4	977.667	997.5	910.259	1164.03	1200.09	1207.64	1186.05	1163.85	1160.9	1172.75	3.60529	0.0746665	0.0965634	0.315875	6.79126
1059.55	1123.81	1196.07	1544.24	966.983	992.278	911.929	1191.61	1169.41	1198.3	1157.34	1159.52	1146.99	1157.25	3.45758	0.0663769	0.0887178	0.293287	5.20877
1071.16	1055.74	1177.14	1545.34	1006.98	1016.82	915.594	1200.89	1171.65	1173.9	1196.26	1172.23	1151.91	1153.45	3.48752	0.0547466	0.0878608	0.328807	4.96023
1088.16	1047.72	1157.82	1590.95	993.576	1008.75	910.161	1210.91	1202.47	1153.05	1183.32	1155.35	1165.56	1172.12	2.99913	0.0550304	0.0931555	0.319477	2.62733
1081.88	1092.68	1128.87	1547.45	964.916	992.852	917.238	1208.49	1162.42	1200.75	1134.3	1181.15	1155.35	1154.15	3.28534	0.0598167	0.0871742	0.30869	5.83823
1044.75	1052.46	1152.38	1557.38	993.313	1040.97	912.581	1185.51	1173.84	1157.72	1161.29	1168.74	1170.33	1185.36	3.40422	0.0642655	0.0770188	0.381828	4.08929
1069.25	1088.98	1179.46	1544.54	966.419	1008.19	911.638	1172.11	1191.71	1182.04	1206.37	1166.77	1168.09	1161.14	3.51631	0.060628	0.0960619	0.291697	4.86391
1069.07	1037.04	1132.98	1542.79	1016.01	997.112	903.178	1198.08	1168.72	1182.16	1187.48	1147.1	1153.12	1178.11	3.53968	0.0695682	0.0991735	0.280856	8.37185
1080.28	1028.96	1150.23	1534.26	1000.61	1016.17	904.376	1192.17	1175.97	1185.92	1147.91	1164.77	1181.45	1154.04	3.29713	0.0577606	0.0941305	0.327223	5.71271
1074.24	1039.54	1160.04	1491.95	959.409	977.103	901.04	1172.87	1183.12	1178.99	1182.53	1154.41	1136.26	1181.89	3.39914	0.0674362	0.0871656	0.304498	6.96677
1061.17	1087.92	1153.61	1582.77	940.78	1002.54	895.285	1206.55	1157.58	1162.31	1182.59	1151.42	1170.3	1153.82	3.39496	0.0743842	0.103592	0.354106	6.75595
1049.71	1069.43	1206.07	1566.98	981.494	1005.54	898.638	1155.09	1163.47	1182.75	1137.5	1177.68	1184.49	1179.66	3.34172	0.0666328	0.0822951	0.341449	7.46829
1072.61	1068.14	1139.89	1557.03	975.39	1009.57	908.869	1223.02	1179	1198.49	1169.7	1156.99	1123.63	1149.46	3.61802	0.0584962	0.101054	0.319375	6.47163
1079.53	1030.85	1202.05	1543.71	979.5	1002.02	910.814	1216.49	1185.97	1184.22	1168.51	1125.84	1176.18	1139.06	3.19447	0.0730698	0.0840517	0.33302	5.54252
1068.44	1058.7	1237.65	1519.42	1009.42	974.485	909.924	1177.51	1188.02	1184.14	1172.88	1145.7	1166.18	1164.5	3.78791	0.0622661	0.0903031	0.321176	3.59037
1063.57	1048.65	1160.51	1518.98	977.597	974.649	910.366	1186.75	1144.78	1147.54	1122.43	1166.78	1145.04	1145.65	3.87349	0.0558064	0.0954105	0.30402	5.87017
1068.8	1078	1211.42	1613.6	988.359	1026.22	907.166	1191.67	1184.09	1180.27	1186.48	1154.29	1138.11	1152.87	3.6779	0.0581833	0.0812526	0.298947	7.65455
1072.84	1061.29	1140.55	1581.65	993.969	992.497	905.061	1179.17	1149.8	1221.27	1186.74	1176.3	1166.14	1138.81	3.30418	0.0637338	0.0874999	0.293653	6.20359
1064.18	1041.46	1146.06	1581.77	944.587	1010.84	911.876	1162.51	1190.32	1178.62	1163.82	1194.61	1156.54	1141.65	3.68515	0.0598036	0.0819446	0.311873	5.07099
1073.86	1064.92	1192.67	1554.17	997.789	992.811	905.013	1181.25	1157.41	1203.87	1140.47	1164.65	1152.98	1178.63	3.72599	0.059558	0.0893977	0.305155	6.55413
1054.91	1057.58	1201.76	1523.18	977.583	1003.11	914.543	1206.09	1167.31	1175.41	1188.61	1159.37	1148.96	1161.37	3.39096	0.0543149	0.0972541	0.294817	5.92013
1042.31	1051.97	1221.38	1515.95	977.403	1010.17	911.199	1182.17	1191.07	1173.55	1144.39	1192.66	1183.79	1186.4	3.19515	0.0633354	0.0956211	0.256977	9.64353
1050.65	1024.85	1143.88	1603.44	989.29	1003.85	910.467	1159.47	1195.92	1173.6	1153.58	1184.93	1130.15	1160.25	3.45806	0.0730842	0.0906084	0.323465	8.27761
1059.31	1044.67	1151.32	1543.25	987.084	1026.17	899.037	1218.36	1185.63	1188.03	1180.88	1144.84	1127.09	1162.7	3.14742	0.0923357	0.0640793	0.343	5.05717
1056.61	1044.95	1153.39	1581.04	1002.9	974.246	909.914	1162.35	1154.02	1207.76	1180.48	1141.97	1167.04	1166.8	3.19526	0.0509413	0.0893977	0.289598	6.57489
1079.57	1035.56	1158.59	1577.23	977.447	994.943	900.061	1189.26	1203.31	1164.59	1154.63	1171.62	1136.61	1123.23	3.5063	0.070165	0.066339	0.32139	2.92421
1060.79	1002.01	1192.23	1532.38	988.847	994.898	911.309	1199.8	1160.9	1165.22	1158.91	1135.25	1164.9	1141.29	3.4554	0.0559094	0.107013	0.303383	3.48977
1034.1	1044.77	1157.1	1553.45	975.836	1001.77	912.291	1197.86	1190.94	1205.73	1193.4	1179.07	1150.54	1140.68	3.22755	0.0559389	0.0830271	0.322069	5.12808
1050.86	1044.47	1144.76	1528.09	1015.53	966.891	910.925	1211.7	1163.34	1204.01	1181.56	1137.93	1169.34	1149.23	3.24615	0.0591607	0.075024	0.291837	6.28738
1068.39	1036.12	1166.6	1530.22	955.711	993.378	906.313	1183.63	1180.1	1170.52	1156.47	1197.56	1140.32	1170.36	3.5538	0.0632802	0.093167	0.294405	4.0956
1075.19	1040	1114.85	1567.46	1019.88	1015.98	900.038	1203.55	1183.57	1188.53	1157.46	1154.64	1178.56	1170.8	3.4136	0.0589007	0.0901335	0.321481	7.91102
1066.65	1076.54	1151.17	1532.58	972.58	979.917	908.255	1207.89	1146.6	1190.29	1141.7	1152.66	1149.1	1165.45	3.218	0.0586808	0.0747049	0.348803	3.41062
1086.53	1076.18	1174.34	1525.17	947.327	998.361	907.545	1201.91	1186.99	1175.54	1177.11	1195	1163.33	1166.16	3.4902	0.071127	0.0813199	0.314139	5.76939
1047.82	1040.36	1166.36	1565.86	1017	1016.51	903.917	1207.74	1122.14	1192.87	1178.08	1122.09	1192.25	1138.46	3.4579	0.0582819	0.0929796	0.350217	1.37042
1048.08	1068.83	1190.82	1529.04	971.979	977.31	900.099	1219.9	1200.41	1209.85	1187.73	1189.22	1168.6	1150.68	3.36181	0.0787867	0.0869505	0.304128	0.62712
1065.57	1029.96	1162.42	1533.86	984.355	1027.64	912.194	1173.65	1174.18	1179.15	1175.52	1155.22	1148.02	1194.61	3.16492	0.0678465	0.0750234	0.292098	6.27759
1060.14	1012.92	1164.28	1602.76	956.998	961.29	900.297	1194.78	1202.54	1173.23	1202.13	1171.04	1162.17	1131.77	3.38108	0.0641432	0.0892141	0.317717	6.31237
1063.66	1035.33	1179.14	1534.6	977.381	988.396	904.014	1193.66	1171.63	1196.13	1162.08	1171.84	1157.17	1141.38	3.38318	0.0685858	0.108492	0.333896	3.40815
1082.66	1041.81	1158.94	1507.46	966.706	1029.02	910.516	1176.91	1157.02	1183.25	1135.46	1160.43	1174.62	1154.83	3.51805	0.0658747	0.077084	0.315118	5.48534
1088.28	1093.37	1158.46	1503.26	1018.43	997.896	905.831	1196.64	1176.82	1185.23	1144.2	1171.33	1145.47	1184.09	3.5298	0.0690448	0.0865568	0.359614	8.42964
1030.12	1066.53	1146.77	1594.03	959.763	1014.24	893.94	1188.9	1201.65	1163.18	1197.06	1195.46	1158.17	1143.32	3.29141	0.0695425	0.0791154	0.30701	5.92373
1049.88	1012.34	1185.24	1493.09	967.491	1008.62	897.259	1185.03	1165.12	1153.81	1213.78	1164.45	1153.66	1162.64	3.43012	0.0608818	0.0815457	0.324093	8.32243
1057.19	1033.01	1163.26	1541.77	1000.18	1004.78	902.497	1178.11	1177.37	1166.42	1178.88	1143.06	1165.97	1167.94	3.32234	0.0578472	0.0681806	0.326332	7.17884
1065.9	1045.68	1164.85	1546.89	994.232	965.412	908.656	1194.41	1189.79	1175.14	1174.07	1152.51	1197.29	1129.76	3.55235	0.0833693	0.079214	0.317395	6.13559
1076.89	1045.69	1158.95	1518.21	975.126	997.835	911.378	1218.32	1186.65	1179.52	1189.67	1201.67	1149.55	1168.01	3.32275	0.0714782	0.118431	0.333877	1.28114
1072.74	1034.29	1155.59	1584.71	1000.65	1040.33	905.546	1172.06	1207.71	1185.34	1204.82	1157.2	1171.68	1159.3	3.19804	0.0880308	0.0879596	0.326041	2.48532
1092.1	1049.17	1160.7	1539.76	989.299	1011.52	896.489	1220.02	1182.93	1178.29	1163.38	1169.69	1119.15	1139.1	3.444	0.0561937	0.0914676	0.310834	3.4445
1065.12	1056.2	1170.67	1509.9	986.05	1009.49	897.326	1179.28	1185.07	1203.06	1164.49	1167.66	1155.48	1151.62	3.25796	0.0548595	0.0854499	0.306965	3.92721
1049.9	1047.14	1216.75	1485.24	968.789	985.02	904.929	1176.59	1201.95	1175.4	1130.25	1195.08	1151.67	1139.29	3.47944	0.065482	0.104865	0.320943	8.62467
1101.55	1054.96	1162.58	1492.14	1010.26	1018.22	905.924	1203.44	1192.36	1169.36	1194.95	1123.47	1155.84	1168.78	3.21136	0.0741359	0.0878376	0.337732	4.2166
1055.16	994.375	1165.5	1527.78	967.22	999.411	908.467	1179.16	1160.72	1185.12	1183.12	1177.79	1158.45	1144.51	3.52211	0.0558598	0.0667794	0.323446	2.48676
1074.56	1051.15	1158.79	1552.92	940.404	1010.61	900.236	1212.01	1181.52	1189.69	1176.91	1146.01	1188.77	1151.62	3.28397	0.0507935	0.089518	0.294075	5.18002
1051.19	1024.82	1201.49	1526.72	985.855	986.452	908.33	1201.42	1199.69	1187.78	1230.49	1150.3	1182.12	1192.36	3.28815	0.063596	0.081634	0.321926	5.71274
1082.41	1080.24	1163.58	1550.76	971.849	987.595	904.045	1208.49	1172.46	1191.55	1170.33	1114.89	1161.47	1145.98	3.24677	0.0615035	0.0774832	0.321382	2.39802
1059.12	1055.14	1171.75	1563.26	999.065	987.717	902.391	1213.25	1200.83	1140.36	1116.5	1114.69	1142.44	1153.13	3.38596	0.0580585	0.0884113	0.296071	4.73081
1055.48	1030.12	1194.9	1612.8	973.889	1025.72	912.329	1198.86	1201.84	1158.1	1173.26	1173.54	1164.44	1175.61	3.44318	0.0654736	0.0816106	0.305554	4.80149
1074.29	1101.45	1211.55	1553.44	976.135	978.59	900.897	1204.04	1196.96	1166.61	1178.8	1145.15	1173.31	1137.89	3.44024	0.067639	0.090431	0.320017	4.52289
1069.9	1077.87	1166.61	1492.48	1020.58	1022.6	903.374	1198.93	1154.42	1204.43	1163.17	1136.69	1131.82	1146.61	3.18756	0.0507724	0.0779573	0.349916	5.44772
1079.7	1059.38	1136.15	1571.41	965.466	1014.37	900.501	1211.56	1181.55	1187.83	1181.64	1159.34	1158.86	1177.82	2.96241	0.0611949	0.0720326	0.308929	4.34928
1085.32	1052.53	1133.01	1526.69	963.344	1027.4	913.185	1195.26	1179.3	1156.45	1175.48	1156.09	1149.29	1156.04	3.37971	0.0594693	0.077545	0.344541	4.29312
1068.57	1074	1169.91	1567.33	981.543	1014.92	901.55	1155.26	1188.08	1167.37	1171.51	1113.7	1122.08	1149.28	3.35441	0.0620466	0.0814982	0.312093	8.41148
1070.86	1085.66	1185.11	1584.2	1007.6	971.069	903.913	1197.44	1170.59	1189.98	1157.53	1122.19	1177.85	1172.89	3.44727	0.0749485	0.0784962	0.301988	1.38058
1079.38	1058.06	1149.03	1517.01	984.646	980.89	905.671	1200.71	1169.85	1204.6	1155.24	1171.61	1183.96	1163.23	3.28879	0.0660481	0.0913964	0.360864	4.04097
1069.62	1050.98	1146.19	1555.53	992.518	1009.68	909.727	1205.86	1161.38	1139.23	1150.26	1154.28	1177.97	1137.96	3.39884	0.0657695	0.092645	0.292242	3.58437
1051.71	1062.5	1122.6	1567.3	1013.36	1032.29	900.102	1214.29	1188.97	1211.91	1193.12	1149.21	1163.93	1137.53	3.31151	0.0543832	0.0913085	0.313035	3.03369
1080.9	1032.89	1150.53	1558.51	1010.06	1004.24	903.064	1196.45	1204.31	1210.3	1167.02	1123.93	1195.05	1159.53	3.38197	0.070239	0.0871696	0.287686	6.05059
1065.09	1066.82	1183.5	1539.22	993.848	999.787	920.275	1196.21	1199.26	1193.68	1154.67	1165.76	1155.13	1137.61	3.39685	0.0622983	0.0792001	0.296541	1.84261
1057.83	1040.43	1134.31	1547.91	1011.88	983.197	914.088	1205.87	1178.6	1165.42	1151.04	1145.74	1166.12	1184.05	3.2618	0.0514048	0.0858018	0.320449	6.45996
1073.11	1092.19	1182.83	1499.95	1015.11	997.542	905.211	1196.75	1181.57	1162.81	1153.66	1130.78	1177.97	1178.81	3.18909	0.0555591	0.0734667	0.305267	5.8328
1079.96	1050.27	1162.43	1500.86	967.703	1009.39	915.619	1193.6	1156.91	1190.46	1173.42	1162.61	1150.78	1167.21	3.41223	0.0652466	0.0834199	0.295211	6.19626
1046.34	1054.08	1127.15	1539.34	962.523	1014.02	901.222	1171.62	1185.37	1179.4	1181.7	1166.73	1119.87	1160.35	3.66574	0.0703909	0.0915444	0.295835	4.72125
1053.3	1013.45	1123.87	1586.41	984.155	1005.89	901.451	1227.61	1171.27	1206.61	1220.63	1163.67	1139.85	1144.46	3.31564	0.0636158	0.0800192	0.31737	2.15543
1046.22	1048.09	1203.64	1576.38	959.566	989.853	903.79	1195.83	1161.74	1175.26	1174.23	1146.18	1177.27	1147.4	3.10377	0.0603198	0.105553	0.326836	5.96003
1056.56	1045.04	1161.77	1593.04	964.51	988.461	907.846	1205.65	1175.61	1172.34	1157.5	1187.99	1148.45	1160.46	3.64333	0.0787419	0.0909954	0.285899	2.51975
1071.05	1114.95	1169.31	1597.72	942.983	1015.54	910.783	1190.88	1179.77	1195.09	1157.35	1142.92	1169.54	1151.29	3.80927	0.0711738	0.076025	0.324584	4.99159
1061.43	1039.11	1181.57	1533.63	962.6	983.171	907.133	1206.41	1162.92	1178.86	1162.27	1137.14	1146.96	1145.3	3.38632	0.0606398	0.0779575	0.273731	7.27546
1077.29	1017.89	1156.56	1520.72	1003.36	975.793	900.172	1185.52	1216.37	1195.42	1178.87	1181.05	1175.62	1159.79	3.75201	0.0730695	0.0860276	0.271743	4.41761
1067.4	1064.7	1144.43	1508.9	1000.82	1010.76	903.701	1195.22	1180.54	1218.31	1197.99	1174.11	1144.08	1149.46	3.21856	0.0610347	0.0855895	0.313863	5.84382
1057.8	1065.82	1162.65	1540.2	956.915	979.228	911.759	1190.72	1204.45	1182.78	1156.26	1141.39	1188.75	1143.33	3.65462	0.0607235	0.0841491	0.332808	1.70016
1072.75	1051.09	1154.03	1537.3	1018.52	1000.8	901.47	1199.84	1191.94	1188.12	1129.71	1196.22	1138.97	1162.68	3.58943	0.0669692	0.0703415	0.34008	7.18567
1075.6	1074.04	1176.01	1522.33	962.145	976.31	909.294	1209.01	1221.61	1157.86	1201.87	1111.83	1145.41	1155.88	3.46229	0.0498384	0.0872291	0.337995	6.70527
1049.72	1061.51	1158.31	1547.33	966.574	1021.09	904.165	1189.96	1163.61	1212.63	1158.95	1125.73	1162.61	1127.65	3.37041	0.0631962	0.0887909	0.31717	5.37624
1076.18	1066.43	1201.38	1523.19	954.701	1057.89	901.799	1193.19	1167.03	1167.8	1192.07	1158.74	1174.03	1164.25	3.60132	0.0707612	0.0834372	0.294692	4.56565
1050.47	1059.81	1136.8	1519.51	1003.76	997.784	901.092	1212.28	1176.06	1154.44	1178.62	1164.18	1170.3	1154.61	3.4082	0.0670201	0.0734654	0.321646	6.69472
1081.17	1057.66	1174.28	1516.11	999.043	983.508	916.137	1211.76	1191.27	1196.11	1189.7	1192.13	1142	1163.6	3.48908	0.0617275	0.0881921	0.345693	8.64788
1053.81	1017.2	1190.75	1575.55	1023.7	1020.05	917.16	1213.65	1171.69	1183.42	1196.63	1154.76	1153.03	1172.22	3.19879	0.0595437	0.0729317	0.32004	7.20853
1056.15	1092.36	1150.47	1576.39	1027.66	1029.63	894.462	1191.62	1184.13	1205.23	1148.14	1167.95	1164.08	1149.43	3.36398	0.0583681	0.0880915	0.305825	-0.432745
1091.64	1000.24	1188.84	1520.09	993.515	1021.01	900.586	1200.08	1180.31	1155	1182.26	1171.94	1147.7	1164.83	3.35992	0.0646986	0.0968856	0.33206	4.33374
1088.1	1063.23	1104.47	1587.36	964.025	1002.28	913.73	1174.48	1183.03	1161.23	1159.5	1153.46	1170.88	1151.34	3.35546	0.0762396	0.0928664	0.320038	5.59242
1046.64	1041.98	1146.32	1557.42	981.891	1002.4	905.187	1187.11	1160.29	1169.79	1182.6	1154.52	1197.97	1146.9	3.58422	0.0756924	0.0798231	0.29117	6.85595
1047.77	1038.61	1204.09	1560.71	950.593	994.11	908.996	1178.89	1143.4	1170.34	1185.96	1173.6	1136.97	1147.36	3.21008	0.0570083	0.0946874	0.294012	8.45429
1071.52	1028.7	1185.67	1515.03	1010.84	995.879	914.542	1183.38	1171.13	1175.75	1170.65	1172.4	1184.15	1175.47	3.61456	0.0743072	0.0757145	0.317325	9.95867
1044.77	1021.25	1189.87	1520.42	993.871	1012.19	913.924	1201.25	1169.12	1170.21	1187.56	1170.86	1176.11	1125.38	3.4702	0.0790402	0.0859053	0.31837	5.05575
1061.79	1061.12	1142.28	1571.87	949.2	1030.34	907.333	1201.32	1204.65	1171.83	1200.94	1168.48	1149.01	1160.02	3.24281	0.0729379	0.0793105	0.274113	6.11498
1071.32	1092.94	1159.86	1563.62	998.188	996.099	902.188	1216.21	1174.44	1186.02	1161.35	1177.15	1167.2	1126.03	3.64119	0.0631668	0.0863831	0.30632	7.42237
1071.84	1060.23	1208.58	1521.51	969.283	1011.54	910.878	1214.65	1183.3	1156.61	1178.3	1161.49	1133.51	1152.66	3.39914	0.0528831	0.0958498	0.30909	2.64696
1050.57	1094.47	1146.06	1566.92	971.45	1030.26	917.973	1186.39	1172.71	1200.07	1182.88	1146.33	1140.4	1124.62	3.32389	0.0578151	0.0871523	0.297669	2.96125
1089.81	1044.06	1170.3	1528.8	982.537	1015.12	912.815	1173.97	1201.47	1173.92	1120.4	1143.45	1177.6	1191.05	2.9685	0.0712665	0.0989915	0.307982	7.4868
1050.09	1049.21	1101.5	1522.3	963.109	1027.58	904.342	1210.16	1191.34	1166.37	1182.62	1159	1160.6	1162.85	3.37042	0.069989	0.0911213	0.334864	5.15401
1064.92	1025.37	1184.31	1583.9	969.339	978.586	903.685	1209.42	1185.4	1161.4	1170.9	1105.9	1153.87	1164.22	3.40221	0.0679991	0.0914046	0.333789	6.30831
1065.5	1023.24	1216.18	1543.52	1000.91	980.317	899.444	1178.15	1178.49	1182.87	1156.53	1185.5	1172.57	1152.65	3.36801	0.059595	0.0803109	0.335617	6.98596
1068.65	1049.13	1191.83	1547.83	996.589	1021.86	892.959	1201.3	1160.94	1147.56	1152.86	1123.63	1152.48	1154.16	3.54792	0.0670972	0.0755093	0.322208	8.37713
1083.59	1058.15	1165.08	1568.31	958.826	1036.06	901.771	1197.84	1191.37	1187.01	1189.85	1169.87	1125.93	1149.17	3.52216	0.0654007	0.0780451	0.292234	9.02612
1049.17	1034.2	1188.89	1530.79	980.475	998.083	911.105	1199.86	1160.14	1195.25	1156.29	1105.54	1165.92	1169.05	3.24771	0.0769549	0.0774464	0.34256	9.73827
1070.24	1025.4	1180.65	1599.99	990.775	1000.94	901.94	1223.34	1164.44	1167.27	1181.58	1158.16	1192.81	1168.59	3.57374	0.0490203	0.0835645	0.293831	2.97083
1079.16	1027.3	1091.32	1593.58	999.273	987.399	912.83	1164.97	1193.06	1170.56	1174.96	1172.78	1152.19	1156.8	3.47924	0.0644963	0.085375	0.322656	5.3781
1070.7	1026.22	1130.34	1539.03	986.671	1013.17	901.968	1201.29	1165.82	1190.87	1156.45	1146.76	1158.24	1143.33	3.56289	0.07169	0.105888	0.306883	3.44728
1051.77	1049.61	1162.11	1558.89	990.945	963.977	923.498	1170.08	1194.43	1165.73	1221.7	1150.89	1168.42	1150.33	3.26958	0.0715763	0.0945963	0.342013	6.42984
1072.16	1024.45	1161.9	1550.08	962.528	1019.88	911.316	1191.03	1170.32	1170.74	1191.73	1150.11	1172.23	1169.22	3.44391	0.0676627	0.0930928	0.325357	4.38326
1078.73	1070.02	1184.84	1572.79	983.995	996.251	916.6	1167.77	1208.71	1173.83	1143.98	1155.15	1143.5	1152.69	3.27558	0.0564744	0.0915824	0.304302	5.50109
1072.36	1013.93	1187.91	1561.65	996.245	1012.15	893.603	1205.18	1167.2	1198.54	1169.19	1147.84	1176.35	1129.8	3.49234	0.0762668	0.0687617	0.365811	1.67701
1076.02	1042.54	1128.94	1559.84	952.24	999.558	909.134	1194.22	1175.78	1178.42	1167.71	1174.67	1181.75	1132.31	3.49814	0.0766022	0.0919797	0.36025	5.39845
1084.49	1041.29	1125.35	1500.09	991.319	971.182	908.382	1207.16	1187.6	1202.78	1168.64	1177.42	1171.74	1149.82	3.51915	0.0694358	0.0880892	0.317868	4.87708
1059.83	1067.99	1128.95	1579.32	1004.41	967.531	912.824	1205.02	1189.9	1174.34	1193.32	1121.14	1179.9	1154.33	3.43141	0.0517997	0.0684475	0.309637	3.20781
1053.16	1024.4	1198.74	1557.53	990.259	991.753	903.534	1194.37	1177.71	1188.13	1183.7	1156.83	1173.65	1157.51	3.5002	0.0658224	0.0816147	0.289488	6.0968
1038.4	1031.17	1133.78	1562.29	1004.98	993.749	906.805	1214.44	1184.35	1192.39	1153.32	1186.15	1148.86	1152.29	3.26745	0.056836	0.0962085	0.283905	5.07703
1072.83	1058.07	1166.23	1611.28	997.513	969.881	896.957	1169.9	1199.16	1176.63	1161.35	1168.26	1129.03	1155.5	3.22761	0.072974	0.0839863	0.327739	9.43911
1078.05	1033.75	1134.39	1524.72	965.271	979.532	913.575	1173.09	1155.84	1190.46	1175.01	1162.91	1164.24	1154.77	3.68179	0.0524071	0.0660341	0.308386	4.49455
1049.2	1066.62	1196.3	1504.32	992.605	997.245	899.413	1191.71	1171.07	1175.38	1168.44	1166.65	1169.68	1155.39	3.66485	0.0566005	0.0919057	0.319362	5.55708
1067.34	1066.91	1195.39	1540.62	976.213	1007.6	902.484	1186.22	1182.55	1144.9	1157.74	1134.36	1160.67	1146.74	3.1815	0.0609278	0.103339	0.314829	6.39003
1052.54	1046.03	1215.94	1539.67	950.593	993.324	900.932	1193.51	1166.79	1158.9	1178.26	1145	1165.55	1172.44	3.59612	0.059607	0.0603533	0.324761	5.66912
1087.57	1051.04	1144.99	1505.9	988.331	1013.86	905.172	1198.81	1200.91	1192.31	1192.2	1190.78	1151.12	1167.66	3.40613	0.0771586	0.0722478	0.31152	1.56662
1098.85	1054.58	1156.18	1523.14	972.163	1015.78	907.159	1190.49	1194.94	1189.77	1176.67	1186.35	1157.38	1158.36	3.3884	0.0605951	0.104034	0.307101	5.49411
1070.37	997.24	1083.91	1565.8	965.924	1019.23	915.366	1208.5	1179.18	1184.89	1164.36	1186.83	1147.36	1167.03	3.49534	0.0578967	0.103339	0.274357	4.37312
1049.5	1063.32	1160.48	1543.35	990.309	970.231	923.214	1210.76	1210.64	1178.51	1152.81	1143.14	1167.71	1146.88	3.28947	0.0624071	0.0891092	0.278683	9.1168
1064.44	1048.07	1151.57	1514.05	969.731	1014.12	901.49	1161.04	1157.74	1144.69	1140.87	1139.44	1176.36	1188.54	3.65457	0.0750602	0.0971625	0.276724	6.80528
1063.5	995.068	1163.39	1559.49	995.934	1032.02	906.666	1196.53	1181.25	1205.94	1185.9	1148.38	1170.95	1142.05	3.34555	0.0531019	0.0858202	0.329896	0.358838
1084.36	1046.87	1192.95	1593.23	986.562	976.397	916.455	1203.06	1215.23	1203.58	1158.34	1146.15	1141.57	1170.95	3.35174	0.0662207	0.0954715	0.32312	3.88677
1064.95	1059.85	1219.69	1504.4	1002.46	1025.47	910.561	1200.98	1172.33	1208.53	1165.26	1150.25	1170.06	1133.33	3.51388	0.071136	0.0881488	0.28658	8.40402
1054.06	1082.58	1224.9	1552.56	970.951	1014.76	903.036	1184.77	1181.76	1177.41	1153.19	1199.66	1191.95	1156.33	3.45224	0.0589968	0.101745	0.357509	6.0686
1065.56	1045.94	1182.77	1565.67	952.388	992.388	895.565	1192.27	1208.57	1188.57	1209.93	1159.1	1148.17	1145.24	3.32874	0.0718664	0.0877008	0.34846	5.55873
1073.59	1061.72	1142.23	1507.64	987.331	977.749	902.055	1173.75	1167.15	1174.12	1156.87	1156.88	1182.04	1141.72	3.35842	0.0559962	0.0970686	0.298693	6.48591
1064.14	1019.33	1139.42	1565.01	952.3	997.448	909.912	1196.5	1172.1	1169.35	1148.34	1198.92	1152.24	1178.65	3.46979	0.0523228	0.0917193	0.333465	5.65257
1064.33	1037.4	1166.11	1525.12	984.309	1005.56	896.657	1199.99	1191.31	1173.51	1167.77	1150.47	1156.61	1155.06	3.75078	0.0782757	0.0870507	0.296406	3.72443
1056.02	1039.05	1132.53	1550.01	995.186	966.207	907.861	1195.76	1145.92	1155.76	1161.95	1138.3	1151.7	1158.7	3.45325	0.069574	0.0869424	0.338529	7.70967
1076.39	1049.16	1161.83	1526.04	995.114	1000.04	913.616	1179.03	1179.79	1202.9	1188.94	1180.4	1125.41	1166.27	3.56535	0.0650864	0.0940163	0.339461	8.19916
1078.57	1115.2	1191.83	1619.38	981.717	1002.18	912.005	1179.09	1185.73	1179.98	1171.5	1174.18	1174.54	1143.9	3.43053	0.0838209	0.100617	0.330924	5.15007
1104.89	1095.77	1169.56	1536.75	992.193	1008.98	910.229	1214.21	1159.07	1165.99	1188.1	1176.38	1171.48	1155.81	3.15798	0.0591818	0.106012	0.308136	6.86451
1070.1	1040.51	1154.26	1497.84	1037.57	1049.35	903.986	1218.95	1189.56	1189.53	1184.47	1156.67	1155.93	1186.62	3.3609	0.0659359	0.0753848	0.324486	5.16123
1084.65	1054.55	1138.02	1577.97	981.351	965.658	900.496	1203.33	1198.46	1203.02	1142.13	1126.64	1179.36	1148.75	3.53745	0.0502815	0.0867805	0.332471	3.04527
1088.98	1073.28	1136.5	1560.44	1009.12	992.02	910.78	1210.27	1185.97	1171.52	1205.54	1182.63	1187.48	1156.87	3.2065	0.0635671	0.0817229	0.335852	6.3694
1039.95	1054.4	1151.01	1561	960.381	1006.22	908.182	1199.44	1188.67	1199.89	1177.43	1148.78	1172.45	1182.81	3.3638	0.0586142	0.0932109	0.322593	4.72223
1094.38	1106.75	1186.58	1574.57	974.879	1016.05	908.579	1195.38	1190.65	1186.83	1144.82	1184.43	1188.59	1175.18	3.14467	0.0666132	0.0887676	0.277231	5.73128
1055.65	1048.38	1188.54	1541.49	968.511	993.753	904.788	1186.67	1166.76	1183.29	1140.71	1126.36	1167.52	1146.62	3.10914	0.0664264	0.100457	0.309077	8.34969
1065.1	1087.77	1164.31	1553.14	993.418	996.084	913.613	1180.26	1188.21	1183.65	1180.6	1180.84	1151.6	1155.46	3.25835	0.0648983	0.0937588	0.305167	3.4863
1061.97	1102.42	1160.35	1551.84	942.874	1001.11	899.115	1193.06	1178.47	1177.79	1147.49	1153.95	1168.31	1192.24	3.53409	0.0686301	0.0945432	0.321534	7.19891
1083.29	1027.21	1171.7	1488.86	954.799	1003.15	902.421	1188.36	1143.48	1177.6	1165.49	1170.33	1139.2	1138.89	3.41898	0.0577195	0.089522	0.311336	2.72078
1082.93	1038.62	1175.83	1518.58	967.456	1006.22	911.504	1202.15	1189.34	1193.96	1179.8	1167.37	1203.51	1159.45	3.33831	0.063407	0.0923872	0.324784	8.29523
1084.84	1107.25	1200.72	1471.7	977.474	959.716	913.397	1166.61	1219.87	1184.28	1174.96	1161.33	1165.19	1153.1	3.14477	0.0709185	0.0854172	0.347794	5.99693
1085.24	1045.53	1139.83	1592.3	1026.66	982.073	906.594	1208.68	1167.34	1181.78	1173.46	1174	1166.1	1186.41	3.68253	0.0582884	0.0743717	0.296974	6.25537
1055.44	1062.25	1189.82	1566.63	957.862	963.268	907.644	1190.78	1187.53	1181.21	1172.96	1170.3	1113.13	1123.71	2.84455	0.0814435	0.0824729	0.278784	7.40073
1086.52	1039.53	1181.3	1555.45	982.133	984.073	907.954	1188.87	1181.71	1182.72	1158.67	1134.81	1147.05	1124.36	3.30135	0.0823398	0.079041	0.294433	5.88698
1077.02	1046.91	1169.75	1551	959.653	1008.38	908.245	1218.47	1170.37	1193.77	1218.62	1123.9	1152.67	1154.27	3.302	0.0730743	0.0875965	0.327315	4.3464
1074.92	1127.35	1145.87	1524.02	1019.06	1008.36	905.845	1207.85	1178.85	1177.76	1145.95	1161.61	1169.62	1149.6	3.34513	0.057778	0.0829546	0.344557	4.19857
1069.09	1027.48	1153.02	1540.83	998.315	1019.85	905.936	1185.04	1163.18	1189.97	1129.71	1181.65	1146.39	1142.46	3.43291	0.0640241	0.0960402	0.295863	5.50738
1101.28	1050.11	1105.57	1581.24	951.201	1006.96	904.767	1174.87	1160.92	1177.39	1174.48	1202.9	1168.46	1158.39	3.64655	0.0699171	0.0970401	0.333587	7.4223
1063.92	1048.75	1182.78	1529.11	1004.08	999.728	908.596	1162.45	1192.6	1186.58	1160.41	1116.45	1156.09	1193.47	3.52368	0.0760411	0.0783375	0.307904	2.1437
1071.95	1040.81	1151.47	1508.77	950.643	998.487	918.627	1188.56	1168.75	1197.93	1179.93	1162.63	1166.63	1150.45	3.52757	0.0656267	0.0820151	0.317141	9.06753
1081.99	1061.07	1192.81	1548.13	961.576	999.267	893.969	1188.59	1184.71	1195.33	1180.15	1198.17	1169.45	1149.01	3.62284	0.0871201	0.0829484	0.331027	8.06366
1067	1046.36	1138.79	1575.79	966.432	1022.17	914.216	1231.93	1163.58	1174.89	1197.97	1186.91	1151.29	1166.52	3.2895	0.0642028	0.0888393	0.320914	4.5553
1077.2	1042	1112.9	1525.2	989.205	996.2	909.837	1212.04	1186.51	1177.42	1165.59	1171.42	1173.3	1178.04	3.02809	0.0607846	0.0962262	0.280691	7.78369
1097.54	1033.75	1161.84	1509.62	970.778	975.491	912.647	1228.28	1161.52	1188.42	1190.52	1158.59	1148.06	1163.43	3.35463	0.0606992	0.0960688	0.328946	5.52846
1084.32	1046.98	1145.7	1540.54	992.605	983.775	906.463	1194.27	1201.97	1221.69	1167.84	1150.5	1151	1162.87	3.47628	0.0684412	0.102442	0.335159	4.49218
1032.44	1008.74	1219.54	1563.31	959.229	979.482	900.212	1218.42	1154.46	1184.89	1156.92	1169.96	1146.41	1188.34	3.31673	0.0652435	0.067552	0.357837	8.32496
1060.84	1061.29	1196.34	1496.45	989.367	1008.68	910.053	1208.14	1182.54	1134.29	1208.04	1146.31	1178.97	1154.94	3.52508	0.0851278	0.0896764	0.321825	3.49975
1075.03	1072.72	1200.76	1561.31	995.894	1023.72	900.134	1179.38	1128.96	1181.67	1208.27	1162.81	1177.95	1164.89	3.52863	0.0667727	0.0849904	0.317865	6.57936
1057.39	1075.3	1165.1	1559.14	992.233	1029.99	908.695	1167.26	1187.23	1157	1144.08	1140.5	1167.64	1184.54	3.5677	0.0612841	0.0896463	0.296561	5.58454
1062.65	1061.89	1114.25	1557.98	970.962	1031.53	895.951	1232.91	1163.22	1181.3	1145.9	1190.97	1161.39	1153.38	3.59894	0.058701	0.0803607	0.310557	7.16162
1064.91	1083.61	1186.35	1533.84	955.892	1005.66	918.254	1188.71	1158.96	1164.3	1154.52	1213.47	1153.76	1158.61	3.70159	0.0536276	0.0701874	0.313941	8.85269
1067.96	1079.01	1223.04	1549.61	991.011	996.365	908.337	1199.98	1166.19	1159.42	1174.27	1163.73	1164.78	1155.52	3.49384	0.0533224	0.0831409	0.320868	6.96686
1065.5	1090.5	1193.52	1506.71	984.453	1019.82	906.058	1190.33	1212.99	1168.76	1142.3	1129.15	1150.89	1196.13	3.47822	0.0711261	0.0796797	0.332509	8.97668
1078.01	1104.73	1173.43	1599.16	952.857	979.217	906.007	1191.75	1161.1	1172.04	1175.55	1142.92	1185.24	1135.04	3.65013	0.057816	0.0885127	0.311557	6.06206
1040.26	1051.89	1140.76	1589.17	999.531	1025.59	901.791	1205.86	1163.55	1203.69	1172.48	1136.63	1168.28	1159.56	3.53286	0.061151	0.072104	0.339491	6.48202
1055.9	1087.91	1162.99	1515.05	993.846	1006.8	907.596	1171.42	1208.36	1207.14	1174.33	1145.35	1195.4	1161.06	3.32915	0.0688402	0.0856824	0.302002	3.90982
1069.97	1069.96	1201.06	1563.84	982.166	1019.06	915.038	1205.18	1138.99	1165.42	1162.61	1180.71	1149.21	1144.94	3.307	0.0617804	0.0851774	0.320572	6.41606
1095.87	1078.84	1158.1	1570.77	962.126	1015.98	910.479	1192.38	1161.6	1165.44	1155.19	1183.52	1127.9	1156.82	3.35573	0.0640706	0.0822959	0.30353	10.7486
1059.79	1050.51	1128.6	1576.88	989.414	973.018	910.485	1171.51	1177.49	1195.74	1189.39	1137.88	1168.46	1165.18	3.34776	0.0594233	0.0750101	0.316217	7.54786
1087.66	1047.48	1191.78	1527.8	973.438	1011.27	919.211	1178.24	1209.93	1170.42	1165.1	1149.8	1163.91	1115.98	3.24543	0.069107	0.0713508	0.352599	7.5369
1057.12	1060.21	1146.78	1504.78	992.947	1020.68	909.066	1206.41	1175.44	1186.09	1168.32	1163.47	1120.55	1165.43	3.27455	0.0652245	0.0906647	0.322621	6.97395
1069.17	1074.24	1193.32	1565.83	982.078	986.134	912.16	1197.36	1187.05	1163.11	1155.23	1098.34	1142.33	1157.61	3.31005	0.0777243	0.071864	0.317579	4.26815
1083.4	1066.87	1159.08	1594.2	974.424	981.748	904.256	1183.57	1175.29	1182.55	1202.97	1180.59	1129.24	1128.87	3.30592	0.0598751	0.0942054	0.335263	6.78315
1069.15	1017.17	1065.86	1513.33	997.585	986.059	898.481	1187.72	1191.29	1195.14	1200.9	1179.03	1183.07	1161.75	3.49282	0.0575369	0.0852935	0.340752	5.45864
1075.44	1055.79	1152.5	1524.78	979.729	1020.1	908.369	1196.15	1194.41	1159.43	1196.62	1157.72	1200.58	1153.77	3.46182	0.0498978	0.0890696	0.32991	4.7658
1058.82	1026.29	1147.45	1527.07	1001.95	992.085	901.562	1193.41	1158.83	1168.89	1168.11	1166.89	1162.52	1169.92	3.62398	0.066568	0.0769954	0.338848	2.15579
1050.46	1038.76	1174.26	1518.74	983.039	1022.08	910.473	1193	1157.8	1177.78	1156.73	1161.29	1176.54	1175.47	3.29196	0.0931759	0.0957868	0.318458	5.09888
1093.61	1034.38	1187.36	1515.78	1019.43	1001.73	909.442	1206.59	1197.42	1182.68	1177.35	1152.54	1175.64	1153.09	3.32038	0.0726119	0.0996422	0.289215	8.1239
1089.69	1027.72	1200.93	1546.54	966.493	980.193	905.536	1189.91	1148.78	1202.44	1165.74	1144.8	1145.47	1125.98	3.48585	0.058894	0.0859012	0.327753	2.29601
1055.99	1099.93	1187.79	1517.16	986.527	1019.5	903.863	1179.13	1186.78	1145.87	1175.02	1103.65	1176.35	1151.41	3.42945	0.0595462	0.0774699	0.322473	5.77554
1071.66	1073.72	1189.85	1587.3	966.445	992.831	907.273	1204.76	1203.39	1183.84	1159.25	1161.83	1146.98	1142.97	3.19452	0.062457	0.0908959	0.28508	5.0551
1095.97	1070.32	1147.84	1484.45	981.076	1006.12	918.376	1162.55	1159.8	1167.67	1155.05	1176.21	1150.64	1145.23	3.65351	0.0590263	0.098793	0.304399	5.14677
1064.11	1044.88	1162.22	1535.53	997.817	1019.44	906.239	1195.24	1177.5	1189.01	1154.87	1186.96	1166.38	1162.9	2.94716	0.0625601	0.0862117	0.320028	5.48129
1068.75	1076.58	1158.52	1573.88	971.969	1022.81	890.755	1224.61	1186.99	1171.69	1184.86	1186.45	1178.84	1150.37	3.42428	0.0641368	0.0799214	0.336603	3.29538
1064.67	1040.4	1129.89	1581.33	970.324	1012.18	904.286	1211.67	1197.8	1161.54	1173.69	1142.4	1161.45	1146.79	3.80986	0.0641609	0.0848591	0.298215	4.46036
1086.11	1054.29	1148.16	1511.98	1009.83	982.223	899.716	1179.01	1203.89	1190.1	1182.42	1134.12	1179.19	1137.58	3.3131	0.0531804	0.0794432	0.359826	5.17497
1061.73	1077.48	1172.26	1544.5	976.118	980.503	901.431	1204.58	1137.11	1146.93	1177	1114.16	1154.98	1158.45	3.26396	0.0696223	0.100007	0.371251	5.0158
1060.03	1049.67	1148.98	1557.6	998.915	973.46	914.461	1182.78	1175.19	1172.68	1162.66	1138.32	1150.84	1143.55	3.47341	0.0729206	0.0734663	0.344448	7.42116
1060.68	1042.17	1133.79	1537.92	980.47	1018.5	902.397	1169.62	1163.31	1198.14	1174.3	1205.2	1152.01	1171.32	3.43331	0.0634223	0.0711554	0.323278	4.8949
1061.53	1005.09	1189.66	1504.61	975.207	1021.19	911.127	1179.28	1188.16	1169.18	1163.34	1121.8	1182.8	1174.97	3.44008	0.0718241	0.0776077	0.311276	5.2528
1069.7	1061.4	1184.59	1503.58	994.845	956.652	903.759	1185.17	1153.17	1174.33	1171.85	1124.47	1160.67	1161.01	3.55716	0.0682666	0.0958344	0.301415	6.7092
1041.69	1037.01	1115.66	1537.91	1022.47	998.015	896.762	1206.06	1195.37	1188.02	1190.84	1162.6	1141.93	1155.46	3.3522	0.053992	0.100591	0.269506	4.5517
1087.68	1036.93	1199.88	1525.12	1008.5	1022.3	912.241	1219.11	1193.93	1176.07	1156.13	1130.96	1159.51	1137.28	3.26578	0.0618869	0.0801646	0.302697	6.88729
1036.58	1047.91	1167.97	1557.49	946.707	1006.33	911.74	1188.66	1144.32	1202.98	1187.14	1196.17	1190.69	1162.18	3.41057	0.0757364	0.0910447	0.327367	8.95131
1065.61	1021.73	1187.46	1537.89	999.471	985.21	901.366	1226.24	1188.69	1163.28	1209.44	1145.27	1170.78	1174.05	3.44184	0.0642986	0.0879332	0.317405	4.75284
1060.58	1044.52	1128.88	1500.73	964.654	1005.16	917.511	1202.23	1188.4	1185.99	1171.69	1162.64	1169.43	1174.03	3.80713	0.0652455	0.0944762	0.314898	10.0036
1082.16	1089.17	1156.02	1532.01	956.198	1020.96	909.604	1200.57	1195.84	1210.1	1179.32	1167.42	1166.52	1176.76	3.38739	0.0623939	0.0850535	0.349854	5.0869
1068.71	1076.58	1173.1	1576.21	977.212	986.464	913.37	1184.33	1166.72	1227.75	1167.48	1144.53	1162.54	1156.06	3.41558	0.062082	0.0685797	0.304271	3.11891
1078.33	1047.02	1188.68	1509.46	998.221	986.862	909.241	1194.01	1199.64	1208.87	1193.76	1128.59	1133.26	1124.17	3.31813	0.0633715	0.09343	0.332848	2.90179
1060.2	1056.64	1204.74	1553.91	1015.84	978.537	906.755	1205.18	1168.04	1194.35	1200.74	1162.95	1170.73	1145.75	3.47574	0.0779001	0.0787036	0.317438	4.41285
1082.38	1057.29	1191.9	1534.56	964.822	1008.1	898.717	1203.69	1201.21	1180.73	1179.29	1126.51	1156.06	1154	3.0828	0.0706229	0.0911871	0.330538	4.77695
1029.93	1067.86	1139.14	1548.16	982.061	1012.85	907.276	1170.28	1184.69	1187.49	1163.05	1140.66	1176.28	1144.84	3.49846	0.0474632	0.0929925	0.339382	3.57423
1050.5	1055.23	1143.56	1598.24	1000.79	970.716	908.342	1195.7	1147.99	1174.21	1118.05	1201.89	1151.17	1131.99	3.38015	0.0763389	0.0836494	0.2953	9.55605
1065.25	1055.98	1199.66	1562.78	1019.7	988.859	896.81	1193.75	1175.49	1167.54	1183.7	1178.61	1191.74	1152.9	3.49979	0.0518954	0.109781	0.305467	7.03586
1070.59	1044.27	1167.25	1549.13	945.491	996.603	905.418	1206.71	1157.55	1172.56	1192.8	1166.29	1146.6	1131.06	3.3339	0.0686765	0.0922187	0.31664	5.28073
1067.56	1034.19	1136.77	1567.38	991.474	1024.28	901.18	1170.88	1155.63	1160.55	1198.5	1163.71	1142.97	1147.68	3.31844	0.0655957	0.0781765	0.324378	6.80215
1091.81	1082.49	1109.39	1531.04	988.676	983.375	920.24	1191.71	1197.12	1168.66	1167.69	1130.43	1200.94	1161.64	3.52597	0.0757326	0.0819573	0.31295	5.50415
1067	1087.32	1165.29	1521.76	959.269	1012.85	895.829	1195.7	1164.1	1184.72	1147.57	1152.9	1168.8	1148.42	3.52202	0.0757008	0.094427	0.335113	4.10533
1079.53	1043.12	1108.27	1532.21	974.712	988.688	912.955	1205.99	1158.75	1177.46	1167	1139.19	1176.68	1180.98	3.24568	0.0624717	0.0794266	0.305572	2.54915
1072.59	1044.39	1162.74	1553.14	963.899	1009.38	913.151	1210.69	1177.85	1195.82	1221.55	1182.09	1166.63	1131.13	3.38831	0.0620453	0.0759459	0.310112	3.88013
1042.49	1083.97	1131	1515.48	970.982	1011.65	907.744	1159.62	1178.91	1183.32	1172.05	1136.16	1150.26	1174.46	2.93009	0.0602498	0.0912782	0.306789	5.30871
1058.17	1067.01	1153.93	1518.34	1004.09	1021.96	903.691	1215.86	1188.86	1173.94	1181.16	1187.65	1158.15	1127.8	3.31401	0.0736425	0.0962893	0.33824	5.58174
1063.91	1023.18	1148.04	1512.27	973.291	1017.89	916.07	1193.58	1181.29	1217.37	1181.63	1191.16	1153.94	1150.5	3.3122	0.0561331	0.08528	0.340438	5.35367
1038.34	1041.24	1166.48	1527.93	973.143	1043.19	910.379	1196.31	1156.46	1155.1	1187.92	1183.1	1206.19	1158.03	3.6123	0.0766519	0.0941649	0.315637	8.69484
1085.63	1079.47	1179.25	1520.92	992.746	998.936	919.548	1162.14	1238.44	1191.73	1173.1	1180.58	1157.04	1164.16	3.23613	0.0584262	0.109679	0.30911	3.6237
1066.35	1044.18	1181.95	1576.26	1012.43	1033.37	913.062	1183.55	1177.08	1168.98	1157.83	1153.37	1144.42	1163.01	3.48911	0.0617532	0.0731604	0.296164	6.39058
1049.09	1080.9	1136.88	1571.65	984.439	1048.66	903.22	1153.62	1187.67	1192.97	1191.84	1136.25	1152.44	1142.4	3.29292	0.0620373	0.0832921	0.282685	7.44784
1082.42	1035.7	1166.92	1581.6	986.912	985.38	906.704	1193.16	1153.29	1185.9	1148.22	1134.35	1186.79	1153.39	3.50088	0.0677612	0.0847518	0.315833	6.90358
1069.73	1041.39	1188.99	1590.44	987.4	1002.78	902.51	1188.09	1178.91	1160.81	1190.41	1168.02	1161.78	1172.63	3.53888	0.0667186	0.0775844	0.302849	1.96592
1068.08	1060.37	1177.49	1517.54	1007.16	976.297	898.57	1178.39	1182.33	1152.24	1170.53	1158.74	1150.65	1165.2	3.80439	0.0631898	0.0857055	0.344782	4.39591
1077.49	1038.12	1161.82	1559.61	989.014	1002.8	910.258	1200.01	1174.12	1182.86	1217.26	1133.76	1148.79	1144.61	3.29378	0.0611714	0.0743676	0.321159	6.17964
1079.27	1097.72	1166.87	1534.37	968.393	1003.07	911.071	1189.17	1176.3	1171.71	1170.69	1172.3	1180.8	1164.32	3.47768	0.0498631	0.0873269	0.369237	4.20469
1084.89	1070.31	1146.58	1550.52	958.913	995.136	906.458	1201.57	1175.75	1190.08	1199.1	1140.06	1148.59	1149.67	3.49709	0.0528041	0.0924814	0.376719	8.38103
1045.86	1038.74	1152.87	1535.54	1002.42	991.785	908.739	1183.27	1150.13	1166.88	1147.23	1131.99	1162.11	1151.75	3.4528	0.0659332	0.0817375	0.306027	4.7255
1084.65	1063.82	1200.9	1516.08	968.929	970.406	905.67	1180.4	1183.38	1183.53	1145	1154.93	1166.46	1173.39	3.13715	0.0733475	0.0797932	0.297437	6.50294
1047.6	1064.89	1180.33	1583.96	972.268	987.497	905.935	1207.38	1173.16	1206.59	1193.14	1178.77	1157.79	1171.64	3.46299	0.0677642	0.0840565	0.334198	4.62097
1082.36	1049.05	1198.33	1544.96	998.182	1015.59	900.96	1193.17	1176.51	1180.88	1203.64	1162.08	1167.49	1140.47	3.27035	0.0737106	0.0655358	0.325227	6.86537
1063.41	1021.47	1206.86	1543.71	969.859	1013.99	903.989	1188.14	1164.22	1213.75	1183.49	1166.87	1160.38	1157.92	3.56273	0.0534453	0.0883667	0.304454	4.78761
1082.89	1066.09	1201.95	1544.72	971.614	979.936	908.09	1203.49	1189.63	1169.79	1184.18	1151.2	1181.62	1156.4	3.39171	0.0754516	0.0644443	0.309652	8.62067
1076.84	1078.64	1163.38	1600.81	977.988	996.404	898.91	1181.43	1157.34	1149.49	1210.34	1146.08	1165.14	1154.17	3.3789	0.0880485	0.0805697	0.318775	3.08036
1055.45	1074.07	1145.53	1533.99	990.132	1059.91	911.083	1208.61	1189.54	1154.19	1160.29	1143.46	1171.03	1171.01	3.36872	0.0636005	0.0824255	0.27634	4.61472
1065.22	1043.53	1191.69	1613.24	1007.41	1027.71	902.758	1198.5	1184.63	1170.41	1158.12	1172.34	1130.03	1156.11	3.42817	0.06753	0.0824329	0.31593	-0.484729
1062.31	1076.42	1150.42	1580.93	1011.57	989.42	905.659	1244.84	1180.88	1213.03	1163.86	1151.13	1136.65	1165.55	3.42909	0.0634199	0.0766597	0.334754	4.55631
1071.53	1066.28	1134.8	1556.47	1017.21	1012.29	906.085	1189.56	1169.64	1178.55	1197.56	1156.97	1167.58	1123.7	3.57812	0.0857656	0.096564	0.29592	1.82579
1086.71	1059.4	1212.97	1528.98	996.95	962.486	907.075	1194.99	1162.79	1171.67	1166.91	1147.17	1171.19	1160.09	3.60668	0.0701797	0.0918909	0.292861	5.50649
1072.12	1023.27	1171.14	1487.41	998.175	1049.49	900.937	1184.53	1195.15	1194.35	1186.25	1150.69	1157.78	1141.92	3.32605	0.0767132	0.103805	0.353112	5.82663
1072.51	1059	1142.95	1515.04	979.695	1017.38	911.4	1198.49	1187.56	1153.2	1163.17	1153.53	1165.44	1138.94	3.03423	0.0683679	0.0890149	0.312038	4.17463
1082	1060.01	1183.68	1556.71	952.268	969.687	900.843	1208.83	1184.04	1190.71	1206.24	1175.35	1161.49	1151.79	3.38695	0.0740994	0.0810941	0.324425	1.1758
1068.47	1047.83	1135.94	1564.59	1016.06	999.777	902.111	1210.76	1177.49	1168.95	1176.57	1132.64	1145.37	1149.49	3.51038	0.0672383	0.0832977	0.311433	7.09273
1099.85	1084.21	1183.02	1555.55	1026.31	982.049	912.66	1203.96	1185.49	1173.31	1200.53	1164.8	1190.89	1161.34	3.4923	0.0836544	0.0989769	0.323128	9.12713
1062.7	1049.9	1157.68	1545.27	962.02	980.195	910.416	1188.44	1190.67	1208.64	1172.67	1147.7	1199.11	1167.25	3.6205	0.0734472	0.0775803	0.331068	6.2652
1077.99	1048.56	1166.3	1544.3	993.615	1001.93	894.889	1208.92	1184.09	1178.76	1192.15	1223.58	1147.28	1100.51	3.65366	0.0788186	0.0876844	0.30445	3.57049
1083.59	1033.99	1132.37	1494.65	989.197	1009.36	906.634	1197.97	1173.6	1155.52	1189.24	1167.06	1164.34	1141.42	3.45987	0.0654942	0.0797506	0.314975	6.22812
1074.51	1030.05	1158.59	1499.15	970.927	1004.24	902.272	1199.49	1172.24	1206.59	1164.37	1161.97	1162.67	1136.5	3.08234	0.0780808	0.0882071	0.310686	4.28323
1078.32	1059.87	1153.4	1561.4	967.258	1010.74	908.303	1210.32	1154.79	1152.94	1188.81	1124.86	1166.36	1126.26	3.6575	0.0656115	0.0802808	0.322094	4.64449
1090.77	1031.35	1135.76	1530.09	983.976	1008.36	908.718	1205.68	1168.53	1191.38	1179.11	1154.67	1150.27	1137.73	3.30656	0.0678008	0.0967267	0.316621	8.53747
1052.87	1053.51	1186.05	1526.07	1008.38	1032.05	907.462	1192.99	1180.39	1184.46	1132.14	1145.71	1177.44	1154.55	3.05518	0.0692917	0.0950272	0.33701	2.91222
1074.51	1105.48	1196.83	1545.29	976.156	985.223	905.674	1206.68	1165.59	1152.78	1189.53	1154.36	1135.9	1143.82	3.31197	0.0662641	0.0716382	0.287981	2.88205
1065.73	1038.28	1176.29	1552.4	990.269	940.765	912.078	1181.37	1187.18	1162.51	1154.85	1171.29	1175.79	1120.87	3.37413	0.0678468	0.0736139	0.302398	5.64424
1090.38	1065.26	1132.93	1536.67	967.93	1008.34	905.559	1192.48	1142.08	1178.7	1142.69	1156.2	1162.56	1142.98	3.33656	0.0840265	0.0923717	0.293862	8.84158
1045	1026.06	1180.18	1575.32	976.038	1021.33	901.949	1189.47	1185.71	1162.07	1209.47	1143.59	1157.31	1164.23	3.42402	0.0604728	0.0890773	0.312644	5.6029
1072.78	1072.25	1113.27	1487.65	993.14	994.467	910.881	1233.09	1191.21	1171.46	1101.49	1151.11	1157.19	1155.14	3.53927	0.0700846	0.0767119	0.344629	6.30562
1062.97	1065.55	1168.27	1553.89	952.844	1026.2	907.442	1191.48	1199.64	1177.29	1166.52	1153.98	1188.95	1170.91	3.42055	0.0672978	0.0880147	0.322862	1.99088
1057.53	1079.01	1166.52	1556.68	975.052	986.415	909.576	1200.3	1151.78	1161.06	1181.34	1152.09	1119.96	1155.54	3.39704	0.0738185	0.0974548	0.298105	4.74531
1042.21	1020.94	1165.61	1587.69	989.419	985.538	893.134	1171.65	1193.26	1167.58	1117.68	1189.94	1152.87	1187.82	3.28569	0.0720537	0.0810665	0.277918	11.7094
1102.06	1065.62	1151.06	1522.07	971.482	964.067	914.523	1186.58	1166.21	1195.31	1188.54	1186.7	1173.68	1137.16	3.51129	0.0733448	0.0906159	0.314603	4.62888
1079.8	1030.54	1158.11	1594.92	999.626	1002.08	903.621	1164.42	1174.64	1170.52	1185.41	1147.06	1165.44	1178.89	3.63145	0.0638911	0.0881162	0.348053	3.25297
1060.58	1060.35	1177.74	1522.63	980.034	1024.9	904.121	1214.76	1166.57	1181.93	1143.41	1187.87	1143.9	1129.75	3.28331	0.0663546	0.0828661	0.294317	4.91654
1095.61	1035.59	1128.59	1569.06	997.612	1005.17	902.045	1196.21	1170.71	1188.21	1137.73	1167.03	1159.76	1163.93	3.36787	0.0737857	0.0798743	0.3118	2.7221
1063.48	1067.12	1223.18	1525.21	962.095	987.919	900.054	1212.78	1180.2	1179.4	1184.98	1168.09	1151.26	1142.15	3.53214	0.0762973	0.0796251	0.353641	2.75199
1054.83	1072.89	1159.68	1562.9	1007.24	995.882	910.394	1203.18	1186	1191.15	1191.28	1141.01	1187.98	1169.5	3.56347	0.0736665	0.0904253	0.33556	6.11452
1044.81	1062.1	1155.16	1554.44	950.768	983.684	904.533	1175.25	1174.91	1173.11	1162.02	1167.31	1183.55	1165.14	3.51366	0.0632347	0.0811752	0.333727	2.33866
1080.29	1036.15	1164.08	1570.28	1008.18	997.675	919.524	1223.09	1177.74	1183.05	1193.05	1170.14	1184.65	1175.15	3.36155	0.0593688	0.0976083	0.349953	5.34243
1055.73	1051.34	1165.51	1509.72	997.703	984.279	920.366	1194.17	1160.64	1201.82	1169.86	1179.75	1167.49	1143.67	3.49521	0.0710987	0.0918863	0.339145	5.75708
1088.71	1064.07	1141.09	1508.69	989.925	991.196	903.13	1204.61	1163.57	1186.83	1178.12	1133.66	1139.45	1127.3	3.46866	0.0516696	0.0797791	0.325287	1.70194
1066.3	1026.94	1191.03	1572.73	938.353	1006.25	889.571	1211.95	1160.96	1185.91	1169.37	1134.9	1140.89	1172.87	3.33941	0.0602851	0.0815703	0.369839	0.854522
1070.67	1055.79	1170.59	1541.36	975.657	1026.84	911.345	1175.7	1209.93	1183.78	1159.27	1171.94	1159.15	1158.11	3.40397	0.0699114	0.0782967	0.315983	5.2819
1056.98	1045.71	1213.99	1530.53	976.14	1014.56	913.223	1188.47	1182.45	1186.83	1172.73	1132.25	1146.33	1166.68	3.31774	0.0815461	0.0936532	0.33645	5.61113
1037.93	1099.69	1164.38	1539.21	983.841	992.337	900.464	1187.38	1185.93	1219.87	1173.56	1141.97	1171.8	1169.52	3.28551	0.0684766	0.084845	0.350721	7.35537
1073.59	1077.27	1173.74	1520.42	969.285	1020.03	915.163	1196.75	1176.78	1185.06	1152.59	1170.03	1173.06	1137.6	3.23301	0.0678988	0.0815331	0.269811	5.31095
1066.75	1039.49	1146.8	1533.45	974.024	992.811	909.841	1171.6	1186.4	1204.59	1156.66	1132.38	1175.05	1175.75	3.35345	0.064237	0.0936868	0.307362	7.66835
1054.23	1049.77	1176.17	1560.52	1018.57	1029.34	892.551	1216.4	1158.57	1167.39	1186.53	1160.01	1168.36	1151.27	3.51754	0.0637089	0.0886041	0.313901	3.85459
1058.47	1067.97	1146.87	1521.4	994.036	998.014	915.124	1185.55	1175.34	1195.97	1131.69	1133.08	1163.87	1149.16	3.17846	0.0503663	0.0938234	0.292192	5.16515
1065.99	1090.83	1178.17	1582.21	993.925	1030.13	906.882	1191.88	1173.32	1185.52	1158.35	1141.98	1140.27	1139.62	3.69296	0.0737055	0.0783059	0.325163	5.42548
1079.84	958.736	1168.79	1606	973.859	1024.59	907.658	1161.21	1180.94	1185.11	1195.85	1164.43	1143.68	1161.44	3.32737	0.078989	0.0862237	0.273458	7.14608
1059.51	1103.19	1208.39	1577.96	996.122	979.438	901.352	1167.04	1173.86	1199.1	1155.26	1179.85	1159.08	1160.22	3.05413	0.0822248	0.0808473	0.343942	6.42089
1056.6	1018.75	1157.59	1579.21	1006.79	1023.23	899.354	1204.37	1197.71	1195.36	1139.22	1176.63	1148.39	1172.72	3.67264	0.0574441	0.0975274	0.326294	7.29731
1058.91	1104.79	1186.65	1505.61	943.817	989.684	900.115	1196.99	1176.87	1172.46	1159.8	1190.53	1137.98	1177.82	3.50503	0.0557865	0.0830538	0.266385	3.08683
1085.86	1042.11	1137.91	1523.43	964.237	1041.05	913.445	1176.14	1200.57	1154.47	1182.82	1171.14	1151.81	1149.19	3.63608	0.0572162	0.0881184	0.346352	3.76197
1059.84	1048.46	1188.66	1540.5	954.395	1039.32	907.886	1189.96	1140.74	1153.23	1126.26	1171.9	1148.95	1146.4	3.46268	0.0617047	0.0665102	0.300946	3.27661
1051.86	1041.53	1172.22	1568.06	999.932	987.342	910.047	1196.54	1188.27	1179.21	1187.35	1140.95	1141.31	1158.39	3.37755	0.0571985	0.0772757	0.341782	3.32217
1055.26	1071.59	1145.62	1564.02	984.973	1017.75	910.429	1222.94	1168.48	1164.43	1145.62	1158.31	1151.83	1177.16	3.30331	0.0700416	0.0827068	0.331243	6.63956
1064.53	1063.78	1160.1	1500.58	969.914	977.867	908.166	1191.73	1185.94	1180.91	1187.99	1139.02	1123.43	1166.58	3.62748	0.0463052	0.08852	0.352516	2.88825
1079.62	1040.99	1172.83	1554.28	984.953	998.069	905.544	1208.76	1173.9	1198.39	1165.05	1160.94	1157.84	1157.35	3.21327	0.078917	0.0870827	0.309428	3.84583
1088.47	1058.77	1198.9	1503.19	960.395	1034.93	906.069	1210.07	1170.53	1181.72	1202.6	1173.46	1152.69	1167.04	3.14556	0.0614603	0.0960841	0.327846	7.84624
1069.99	1078.73	1134.89	1480.59	997.329	1005.7	898.365	1188.94	1185.74	1182.39	1189.22	1173.28	1170.08	1158.48	3.33309	0.0685094	0.0757617	0.300577	7.65983
1062.93	994.009	1176.34	1503.53	985.405	1027.28	910.889	1190.54	1184.03	1170.49	1163.51	1156.48	1172.52	1214.38	3.10595	0.0701024	0.0973959	0.312663	4.59977
1068.82	1031.32	1131.79	1542.99	984.276	992.478	909.505	1209.84	1206.31	1167.37	1163.57	1193.1	1137.9	1127.1	3.40403	0.0662705	0.0814787	0.363728	3.88402
1075.35	1118.43	1218.96	1530.32	968.867	1047.78	904.986	1195.76	1192.12	1184.59	1169.92	1165.66	1166.97	1144.27	3.5151	0.0581618	0.0940211	0.267729	5.08225
1077.71	1071.95	1193.66	1528.13	958.335	1004.83	908.396	1174.82	1183.55	1171.76	1178.66	1192.92	1183.51	1156.37	3.68345	0.0698558	0.08267	0.36206	6.43882
1035.64	1056.37	1189.74	1545.77	956.468	1023.77	916.409	1213.98	1220.88	1165.87	1129.86	1142.61	1187.87	1152.51	3.54583	0.0617922	0.0781168	0.336093	2.71328
1087.17	1058.48	1165.09	1604.11	1014.91	1058.96	907.976	1156.4	1151.29	1171.81	1139	1179.23	1143.52	1148.94	3.4731	0.0555938	0.0775924	0.296016	3.80005
1111.75	1055.6	1163.36	1560.6	1002.91	1007.14	888.949	1213.83	1175.73	1182.9	1150.11	1159.92	1155.8	1136.82	3.54369	0.0694197	0.104255	0.278012	2.10411
1055.79	1028.12	1223.28	1593.02	949.72	1005.09	918.86	1181.93	1177.77	1196.63	1203.03	1154.31	1161.03	1158.04	3.60861	0.0585337	0.0929215	0.298949	3.49092
1059.37	1098.87	1169.1	1522.46	1000.07	1000.57	904.547	1181.81	1172.54	1180.59	1186.55	1142.11	1156.03	1140.53	3.45498	0.0753945	0.0829966	0.305762	7.92196
1056.29	1106.67	1176.56	1558.62	954.122	977.55	903.694	1180.54	1168.3	1171.23	1154.53	1151.61	1161.88	1122.82	3.39509	0.0629559	0.0799187	0.321578	8.69379
1050.94	1057.71	1178.84	1572.65	975.859	1015.52	901.577	1201.84	1177.33	1204.69	1151.12	1152.98	1166.83	1169.25	3.43912	0.0688837	0.0730907	0.316791	7.76321
1053.64	1050.48	1150.49	1550.94	974.168	962.055	920.832	1231.01	1196.74	1167.36	1170.42	1145.58	1172.56	1148.98	3.38998	0.0742284	0.0790739	0.312538	5.19998
1080.46	1031.18	1200.84	1509.32	958.506	1001.77	892.384	1224.34	1195.37	1191.41	1188.9	1153.45	1155.4	1129.95	3.43227	0.0724423	0.0894457	0.303194	6.76567
1076.69	1045.05	1167.63	1573.3	962.701	1025.17	896.522	1207.89	1194.92	1165.55	1160.41	1167.33	1142.32	1132.91	3.17625	0.0557239	0.0756091	0.298211	-0.334038
1053.13	1054.26	1162.35	1576.16	992.3	993.37	911.661	1186.92	1175.5	1215.66	1156.23	1163.33	1168.31	1168.32	3.44417	0.0608254	0.0690481	0.358725	3.71483
1070.67	1053.86	1201.32	1569.86	975.545	1037.92	912.008	1191.31	1181.1	1193.1	1206.41	1156.66	1157.66	1148.1	3.55318	0.0722177	0.0765553	0.319182	4.95392
1070.2	1088.5	1116.94	1574.44	990.926	1006.17	911.93	1171.93	1170.54	1203.14	1184.44	1166.78	1176.18	1151.27	3.17856	0.0683599	0.0946443	0.311834	2.45018
1086.98	1079.61	1125.83	1554.54	973.23	1021.88	915.994	1194.9	1170.74	1171.27	1159.62	1144.14	1144.1	1178.46	3.39731	0.0587025	0.0773919	0.311391	2.75923
1066.46	1051.4	1178.88	1549.56	970.361	1039.42	893.136	1173.19	1157.11	1185.59	1184.54	1136.13	1172.12	1176.64	3.10405	0.0629429	0.0847054	0.314819	10.4592
1062.48	1049.01	1174.56	1544.4	986.384	1025.25	906.335	1190.92	1196.51	1149.96	1137.95	1175	1151.48	1149.76	3.71261	0.0591304	0.0823025	0.341147	5.3445
1057.39	1048.73	1154.24	1579.56	965.548	987.816	912.55	1210.45	1188.78	1181.38	1158.3	1150.47	1165.75	1141.7	3.52097	0.0686722	0.0791649	0.293858	3.9268
1097.08	1054.63	1196.91	1550.31	1009.11	1020.75	891.373	1173.58	1161.59	1189.94	1158.37	1140.71	1173.99	1106.76	3.0698	0.0686961	0.0854094	0.29065	4.79901
1069.16	1073.93	1177.34	1561.11	982.092	1030.67	896.501	1209.23	1169.58	1185.9	1150.14	1166.09	1176.55	1164.64	3.21731	0.056433	0.0838614	0.31142	8.92778
1072.11	1030.88	1138.21	1552.19	985.435	1023.11	903.742	1187.98	1165.96	1170.86	1235.9	1114.06	1149.72	1128.79	3.25097	0.0584118	0.0894989	0.339829	4.60503
1045.66	1018.93	1113.12	1579.24	986.588	1005.85	900.037	1249.28	1215.96	1189.43	1135.07	1183.25	1180.44	1142.64	3.17648	0.0701624	0.0753911	0.309691	1.46
1049.06	1064.21	1161.75	1531.28	983.741	1012.08	906.133	1178.52	1170.41	1199.82	1204.12	1179.67	1133.68	1172.35	3.50468	0.0757172	0.0827573	0.322602	5.2647
1075.53	1052.36	1152.7	1495.18	996.957	1023.09	915.366	1176.29	1161.41	1185.64	1167.45	1157.84	1158.96	1179.37	3.47586	0.0674209	0.0709496	0.374201	5.53372
1074.45	1070.18	1153.02	1555.65	991.691	988.509	894.276	1230.59	1166.32	1191.34	1150.19	1184.65	1165.27	1125.08	3.25966	0.0532383	0.0855151	0.311445	3.82805
1041.05	1031.05	1160.96	1573.56	983.018	1031.86	919.23	1188.6	1196.25	1172.85	1179.9	1144.34	1187.47	1160.28	3.22162	0.0661174	0.0812974	0.348749	2.98747
1055.69	1014.01	1160.25	1506.9	1012.53	1022.91	894.975	1204.44	1154.25	1173.65	1147.12	1176.42	1181.1	1152.52	3.54611	0.0858812	0.0853402	0.32195	6.01236
1075.8	1056.88	1118.49	1538.17	1014.45	993.34	918.377	1181.81	1196.65	1141.52	1160.02	1171.46	1145.26	1160.22	3.10991	0.0648487	0.0831772	0.308664	7.306
1038.67	1081.07	1172.49	1555.72	978.825	991.324	894.224	1191.7	1192.83	1150.09	1183.48	1175.58	1152.09	1139.56	3.49036	0.0698571	0.0954906	0.305876	5.8952
1046.89	1046.25	1189.44	1540.61	1002.58	1029.58	913.657	1223.1	1158.28	1186.64	1185.52	1124.06	1135.08	1150.58	3.54886	0.0661976	0.0902741	0.305119	2.56973
1067.46	1048.62	1166.55	1551.83	959.067	985.422	911.022	1196.54	1163.93	1175.34	1166.07	1191.49	1148.58	1144.58	3.36045	0.0653682	0.0852674	0.343348	8.66547
1067.72	1083.4	1146.22	1578.33	979.093	1028.62	905.038	1207.46	1176.17	1182.49	1173.21	1187.8	1179.74	1123.81	3.57765	0.0801625	0.0879077	0.344003	5.65874
1075.99	1096.94	1161.31	1565.11	967.034	1018.91	896.089	1212.36	1199.46	1196.03	1157.29	1102.16	1204.69	1152.85	3.27213	0.0592542	0.0839629	0.324692	4.63767
1079.15	1077.9	1191.33	1526.32	965.795	991.759	903.02	1159.18	1166.42	1157.97	1187.34	1153.06	1128.66	1118.96	3.36293	0.0764907	0.102531	0.289127	4.82743
1060.23	1072.2	1195.81	1525.25	982.294	1015.7	918.849	1164.27	1194.04	1200.26	1163.27	1167.48	1185.18	1147.35	3.2634	0.0559734	0.0888057	0.267111	8.25192
1041.57	1075.38	1183.38	1495.83	964.522	1026.7	912.1	1197.89	1183.83	1184.87	1168.9	1175.88	1165.1	1176.37	3.49526	0.0675348	0.0805055	0.280078	6.38327
1049.96	1078.58	1151.71	1551.94	931.581	1005.28	916.872	1193.91	1201.3	1199.15	1150.83	1155.11	1159.46	1167.38	3.34886	0.0554785	0.0789244	0.330055	2.50109
1057.1	1077.33	1173.72	1547.26	964.867	1019.54	919.543	1178.21	1156.34	1193.07	1167.43	1136.7	1144.82	1153.66	3.26004	0.0810356	0.109397	0.306428	3.81977
1066.07	1024.16	1177.55	1575.96	993.736	992.77	898.603	1179.24	1212.34	1172.26	1166.67	1170.56	1165.45	1121.1	3.24033	0.0697317	0.0966384	0.321912	1.79403
1052.57	1087.22	1186.78	1565.63	960.204	989.315	912.554	1187.79	1197.09	1187.85	1147.15	1155.89	1174.26	1175.41	3.56628	0.0480363	0.0735778	0.302736	6.44665
1045.03	1041.5	1178.24	1554.41	966.154	1004.22	907.46	1181.03	1173.62	1190.08	1153.53	1165.42	1134.13	1163.5	3.53444	0.0604456	0.0887927	0.326396	-0.568264
1091.37	1085.85	1168.37	1519.2	986.692	1017.24	899.921	1189.28	1166.4	1156.66	1158.4	1175.47	1176.46	1158.43	3.44403	0.0620546	0.0870536	0.309373	4.53187
1043.47	1058.74	1124.86	1496.07	992.157	982.726	904.932	1221.44	1202.01	1187.03	1196.08	1140.86	1192.81	1147.97	3.63428	0.0651601	0.0921842	0.329171	6.50819
1078.39	1026.13	1162.53	1584.57	987.652	1023.61	917.637	1215.89	1190.97	1221.22	1182.04	1171.88	1163.59	1183.89	3.29539	0.0695969	0.0872186	0.314054	4.82412
1068.25	1044.43	1158.93	1497.04	934.718	995.467	907.748	1199.29	1174.61	1166.04	1187.07	1095.11	1192.41	1150.21	3.49683	0.0701326	0.0787863	0.307503	3.88812
1064.07	1058.01	1169.23	1533.88	986.368	1011.27	910.338	1196.9	1159.12	1209.57	1176.63	1133.85	1159	1156.51	3.67129	0.0622386	0.0983729	0.289596	5.21617
1047.84	1061.06	1134.44	1512.74	980.661	1029.54	900.569	1181.8	1171.12	1178.15	1165.18	1173.75	1148.25	1148.94	3.25841	0.0872667	0.0859684	0.341423	6.96321
1089.07	999.165	1205	1537.57	1001.14	996.336	912.332	1185.28	1158.84	1158.25	1163.08	1148.03	1170.05	1185.52	3.42222	0.0596422	0.091967	0.307634	4.39328
1068.03	1082.4	1138.39	1541.55	1008.8	976.327	907.999	1207.01	1174.98	1197.07	1212.99	1165.61	1157.84	1166.41	3.41898	0.0666443	0.0861205	0.310839	9.2833
1060.05	1071.86	1176.44	1591.98	977.547	1011.72	906.659	1182.47	1180.39	1206.39	1168.58	1185.74	1181.15	1153.7	3.46416	0.0590763	0.0722541	0.310425	4.95203
1063.13	1072.44	1176.78	1579.04	1013.78	1001.6	907.333	1186.07	1173.93	1182.93	1178.36	1136.12	1190.18	1174.8	3.32012	0.0631928	0.0997912	0.288381	4.65288
1082.14	1025.16	1157.72	1548.39	977.67	1019.87	912.281	1187.03	1185.31	1178.01	1201.8	1185.68	1175.03	1144.08	3.33852	0.0710771	0.0826458	0.30278	5.16664
1095.52	1055.22	1157.06	1498.07	973.524	993.084	906.033	1181.66	1178.93	1148.66	1159.96	1184.07	1160.23	1160.97	3.45699	0.0642686	0.0872913	0.318821	4.83084
1055.28	1039.91	1113.03	1564.95	949.059	978.775	906.453	1191.86	1173.47	1189.64	1177.1	1165.38	1197.42	1143.45	3.56886	0.048454	0.0901396	0.304241	6.07108
1076.4	1012.12	1140.05	1491.12	985.462	1040.58	897.368	1214.34	1176.17	1159.09	1152.69	1160.48	1158.55	1156.24	3.50122	0.0696711	0.0952568	0.307322	3.98139
1045.43	1031.68	1135.35	1510.16	966.955	1034.98	892.353	1168.4	1175.34	1178.83	1173.38	1177.84	1168.54	1174.54	3.32035	0.0612357	0.081281	0.332778	3.51601
1075.47	1022.68	1128.9	1542.59	962.077	981.994	908.167	1164.07	1175.65	1207.52	1158.91	1176.52	1160.75	1166.94	3.67939	0.0674685	0.0917954	0.33372	8.42182
1081.5	1027.09	1190.67	1565.42	963.88	1004.2	906.368	1191.26	1173.76	1195.32	1204.2	1144.3	1165.29	1147.84	3.389	0.0561131	0.0913221	0.340093	7.60691
1059.95	1041.57	1208.46	1567.86	941.186	994.961	906.15	1211.97	1178.57	1201.4	1120.1	1125.85	1148.34	1156.37	3.4217	0.0568571	0.0904044	0.297419	6.51908
1064.08	1037.41	1134.94	1539.49	977.88	1065.24	914.074	1216.84	1201	1188.37	1206.64	1173.25	1137.48	1139.09	3.19335	0.069141	0.0769121	0.310272	5.96971
1051.45	1075.69	1142.48	1524.47	993.745	1000.08	913.014	1227.51	1210.49	1186.87	1199.91	1191.76	1171.97	1143.67	3.74677	0.0540908	0.089147	0.283894	2.52951
1047.69	1049.26	1177.96	1543.93	983.944	1038.84	903.33	1194.82	1171.29	1180.71	1191.59	1160.76	1153.64	1168.89	3.30433	0.0641435	0.0979796	0.289544	7.42053
1071.11	1055.87	1187.76	1497.35	993.261	976.682	908.665	1180.23	1161.89	1183.97	1173.07	1172.46	1193.11	1164	3.38075	0.0592964	0.0801736	0.328599	3.14984
1078.28	1048.91	1160.19	1540.17	953.149	1033.49	903.001	1183.86	1170.35	1163.78	1186.55	1168.04	1160.46	1132.13	3.40694	0.0649068	0.0796294	0.308549	6.83739
1059.51	1082.69	1158.84	1546.36	982.888	1004.99	902.507	1190.21	1208.19	1162.44	1154.29	1167.75	1169.97	1141.74	3.42362	0.0520275	0.0877813	0.310264	4.56858
1082.45	1063.53	1172.81	1515.18	994.148	988.875	915.641	1171.66	1182.18	1172.9	1166.18	1133.24	1195.71	1157.9	3.45597	0.0653979	0.0849675	0.349861	4.3291
1062.27	1069.27	1188.65	1526.86	1005.7	994.489	905.68	1185.04	1176.49	1156.81	1183.08	1121.81	1156.84	1169.1	3.41012	0.0814641	0.0847246	0.302157	5.02671
1100.52	1065.01	1179.65	1573.13	1037.19	991.935	913.447	1210.44	1182.08	1218.56	1164.11	1168.33	1175.23	1151.71	3.34858	0.0613292	0.0925921	0.274659	3.88897
1083.23	1039.28	1111.3	1533.78	980.825	992.551	902.749	1173.87	1177.03	1184.41	1170.27	1176.69	1185.52	1160.79	3.64718	0.052919	0.0810933	0.351353	8.21623
1049.23	1036.04	1183.94	1555.75	1010.94	1000.95	899.741	1210.88	1182.47	1168.97	1174.82	1154.64	1152.19	1169.34	3.66042	0.0568908	0.0955492	0.314951	2.02593
1042.71	1059.27	1161.46	1586.99	1001.51	1021.53	906.44	1193.76	1190.11	1182.93	1165.58	1195.05	1157.64	1129.26	3.4685	0.0867898	0.0691586	0.287219	8.43004
1060.87	1107.56	1166.74	1532.42	977.024	1010.97	912.138	1163.67	1167.18	1167.98	1170.95	1168.35	1179.29	1151.55	3.46163	0.0752934	0.0862473	0.314539	6.04455
1052.79	1048.21	1179.79	1580.9	941.407	986.604	904.805	1188.68	1173.6	1183.45	1196.37	1143.32	1144.96	1133.54	3.00887	0.0535964	0.0711964	0.290107	5.83106
1055.17	1034.89	1175.4	1546.88	995.407	985.466	911.625	1205.18	1167.94	1163.3	1181.91	1170.81	1125.58	1167.95	3.34463	0.0596413	0.08136	0.312455	8.50216
1039.51	1080.63	1198.13	1561.27	999.16	1017.37	908.54	1192.47	1188.38	1160.2	1177.02	1128.46	1184.73	1173.86	3.58981	0.078913	0.0862811	0.281066	4.23863
1082.1	1089.81	1170.53	1576.26	998.019	985.235	908.695	1208.74	1170.06	1204.54	1204.57	1177.02	1158.7	1143.15	3.37153	0.0548542	0.0909871	0.326008	3.12792
1051.35	1032.76	1200.21	1569.25	977.201	981.236	901.523	1257.68	1183.47	1171.63	1196.19	1170.47	1168.22	1146.09	3.11549	0.0520583	0.0838017	0.34996	6.03486
1053.51	1051.39	1138.8	1560.93	944.95	1019.86	913.386	1159.91	1188.78	1181.87	1186.09	1156.89	1169.41	1152.23	3.14392	0.065141	0.0925688	0.326828	3.6652
1068.65	1069.56	1226.19	1526.05	994.593	1017.97	903.061	1186.6	1173.3	1177.53	1189.41	1173.56	1167.51	1169.79	3.24432	0.0577408	0.0838862	0.294112	4.88544
1048.22	1086.1	1154.57	1548.59	977.468	1019.03	910.047	1199	1175.68	1171.38	1175.63	1174.8	1184.87	1147	3.29945	0.0540492	0.102012	0.299931	8.44626
1086.37	1134.36	1190.45	1531.86	1036.91	967.433	905.26	1212.96	1203.7	1176.65	1165.02	1172.04	1161.24	1176.66	3.48966	0.058543	0.0996068	0.308595	5.16344
1078.61	1041.43	1173.73	1531.79	990.704	991.154	891.358	1181.77	1187.89	1187.29	1141.42	1106.15	1133.75	1182.91	3.31832	0.0647973	0.114097	0.332287	6.78301
1058.72	1069.98	1131.82	1535.68	991.399	993.108	893.736	1215.69	1161.32	1177.46	1162.23	1155.09	1149.8	1156.29	3.12605	0.0624729	0.105694	0.309364	5.55068
1068.47	1059.64	1128.84	1565.12	991.069	1002.17	907.553	1152.28	1149.46	1168.48	1196.95	1130.87	1146.5	1155.4	3.43586	0.0616109	0.0797177	0.289628	5.25376
1114.22	1046.49	1147.9	1501.24	998.664	1005.08	895.12	1199.09	1212.65	1168.13	1165.21	1168.84	1196.11	1140.81	3.2633	0.0658304	0.082532	0.341351	7.36637
1026.3	1015.82	1163.7	1537.12	983.69	980.216	914.606	1202.33	1204.46	1184.13	1182.58	1154.08	1135.49	1168.02	3.57942	0.0565069	0.076252	0.308562	3.10383
1055.93	1026.77	1165.92	1559.72	959.28	1016.64	899.566	1207.72	1154.67	1183.87	1159.46	1141.24	1154.49	1173.36	2.89359	0.0700365	0.0942983	0.287315	4.04722
1074.85	1034.83	1143.33	1538.63	980.444	985.009	903.416	1166.54	1162.74	1192.91	1150.74	1179.17	1143.22	1162.83	3.29218	0.0780604	0.088137	0.350663	5.6933
1063.85	1032.4	1180.25	1573.08	1026.5	978.592	901.277	1178.8	1179.65	1209.97	1174.12	1134.69	1169.83	1151.84	3.31534	0.0846205	0.0660012	0.330609	7.52926
1063.61	1086.97	1136.88	1556.04	986.32	1030.7	903.961	1200.11	1161.86	1180.74	1187.41	1199.62	1146.05	1170.86	2.89466	0.0564528	0.102638	0.288236	7.88582
1055.17	1063.72	1192.46	1526.96	986.578	995.461	908.792	1198.51	1186.46	1153.92	1176.81	1140.43	1166.7	1170.52	3.71684	0.0667389	0.108379	0.284243	6.72688
1068.66	1021.1	1153.92	1571.99	979.138	1008.65	905.583	1176.91	1185.55	1192.52	1196.3	1149.7	1169.26	1162.34	3.30383	0.0554037	0.0887021	0.262287	3.36189
1068.93	1070.02	1154.35	1536.23	1019.93	987.922	913.942	1179.13	1164.44	1184.73	1197.92	1158.81	1182.13	1177.08	3.28082	0.0580299	0.089313	0.324836	4.75732
1069.42	1054.24	1191.11	1560.65	988.938	982.891	899.693	1204.44	1192.78	1202.12	1195.26	1134.12	1191.57	1145.51	3.22853	0.0821313	0.0899951	0.325173	5.80632
1071.88	1057.38	1199.03	1592.13	969.593	1000.61	915.717	1194.31	1208.21	1170.64	1155.01	1127.85	1136.26	1152.75	3.59392	0.0707289	0.080758	0.324924	4.72436
1055.25	1070.06	1177.82	1570.09	1006.11	1010.2	895.788	1169.48	1179.53	1203.66	1151.66	1125.46	1148.6	1155.38	3.31216	0.0663284	0.0830217	0.314081	4.03256
1070.62	1058.17	1144.74	1583.26	979.783	976.832	911.622	1203.47	1201.68	1187.96	1147.54	1153.44	1162.52	1172.53	3.55711	0.0484436	0.0933778	0.333672	6.68613
1072.44	1041.76	1124.64	1522.43	966.889	1018.59	902.358	1206.95	1176.76	1141.93	1156.68	1181.42	1171.51	1140.84	3.34693	0.073467	0.0847731	0.310745	7.05179
1071.64	1072.46	1211.27	1603.55	964.648	1010.41	913.571	1169.83	1180.72	1198.03	1171.95	1162.11	1174.72	1139.74	3.72208	0.0662435	0.0909892	0.302103	5.76009
1079.75	1110.01	1180.03	1555.66	985.103	1007.84	914.798	1184.39	1194.73	1173.69	1164.45	1163.63	1149.68	1132.59	3.1946	0.0588038	0.0968003	0.32923	8.91062
1083.57	1044.93	1178.7	1514.81	975.45	1000.75	902.549	1170	1165.7	1188.62	1171.59	1146.86	1158.79	1179.06	3.32169	0.0570932	0.0839156	0.286379	6.71453
1079.1	1078.87	1183.03	1512.21	1008.26	1022.13	903.28	1202.92	1166.92	1207.42	1173.6	1182.06	1133.6	1158.07	3.49458	0.0537944	0.0959227	0.285405	-0.308301
1055.33	1016.69	1147.35	1562.67	1023.4	1001.57	918.841	1209.06	1186.28	1157.62	1180.29	1150.79	1166.13	1176.66	3.62919	0.0506105	0.103547	0.292687	6.47888
1086.14	1079.42	1150.06	1561.28	986.785	993.535	903.581	1138.78	1177.3	1175.36	1184	1198.76	1153.27	1154.28	3.42532	0.064619	0.0814186	0.304883	3.81031
1083.07	1009.7	1172.8	1512.03	999.319	988.002	911.774	1186.02	1168.08	1195.04	1159.94	1140.94	1138.78	1147.91	3.3504	0.0934181	0.0793083	0.316226	1.61035
1042.78	1097.36	1170.31	1547.22	978.681	990.448	920.24	1187.6	1176.45	1158.18	1153.28	1121.89	1155.35	1163.42	3.38452	0.0736174	0.0818909	0.336301	7.19053
1047.66	1030.48	1152.05	1551.26	989.905	983.531	916.153	1222.23	1194	1172.89	1173.62	1170.22	1135.65	1183.1	3.32105	0.0684084	0.0908628	0.283791	4.96078
1073.74	1057.6	1191.44	1537	979.109	1035.23	906.961	1185.31	1185.26	1190.01	1170.59	1187.62	1143.9	1120.55	3.45633	0.0680408	0.0891532	0.348184	7.21124
1056.24	1042.52	1156.55	1617.68	988.649	995.611	912.322	1197.32	1224.24	1163.21	1205.86	1180.45	1147.88	1139.93	3.34982	0.0713925	0.0732375	0.308677	7.37931
1068.69	1062.93	1145.84	1526.39	972.664	973.311	912.043	1184.48	1165.63	1163.85	1160.25	1125.89	1180.47	1175.62	3.50371	0.0555217	0.0800014	0.316177	-0.27939
1084.74	1088.43	1178.11	1560.05	997.702	985.71	911.406	1181.56	1195.48	1187.77	1198.39	1174.84	1159.88	1150.96	3.10634	0.0653252	0.088639	0.308154	5.22256
1101.66	1080.39	1134.26	1540.04	984.235	1005.79	914.483	1196.74	1165.71	1181.14	1178.47	1174.3	1168.09	1180.04	3.32533	0.055794	0.0868743	0.329575	7.17485
1077.53	1049.18	1162	1543.43	1000.26	1018.94	890.047	1205.73	1180.41	1175.86	1170.82	1147.54	1158.01	1144.14	3.49682	0.0645534	0.0808144	0.28979	3.05784
1064.38	1028.11	1168.65	1586.67	966.833	1002.97	905.383	1169.17	1162.87	1181.07	1188.68	1162.42	1175.41	1151.26	3.16342	0.0741463	0.0730294	0.315147	3.48894
1067.67	1049.19	1137.08	1520.89	983.851	998.143	911.765	1212.26	1153.95	1165.75	1179.95	1177.86	1157.54	1163.36	3.42703	0.0615223	0.096591	0.293967	6.27052
1038.57	1057.03	1186.63	1474.38	1008.84	1001.86	908.695	1161	1184.02	1179.81	1145.78	1164.6	1140.84	1143.91	3.25182	0.0834526	0.0878117	0.302046	3.51551
1062.04	1041.69	1151.02	1567.9	1003.59	996.521	921.281	1206.11	1175.59	1179.1	1151.4	1185.59	1151.98	1156.3	3.43198	0.0766884	0.10835	0.293953	2.89103
1040.34	1064.38	1162.63	1530.39	963.063	999.724	907.33	1167.98	1171.33	1188.39	1162.86	1165.65	1169.01	1167.06	3.36173	0.0743386	0.0854468	0.343304	4.42053
1066.48	1055.1	1135.26	1529.81	997.889	974.723	903.798	1192.45	1197.51	1187.3	1171.06	1170.64	1176.72	1143.68	3.45698	0.0700215	0.0890005	0.32384	4.47697
1073.06	1031.73	1185.86	1607.96	956.289	982.106	896.248	1177.67	1201.82	1201.8	1159.78	1181.23	1149.42	1185.88	3.4897	0.0523894	0.0802003	0.302934	6.53188
1081.53	1097.51	1165.38	1537.12	957.567	994.571	915.974	1191.11	1158.08	1181.01	1140.92	1131.04	1166.97	1166.76	3.70478	0.0552609	0.0868298	0.341429	3.62593
1058.1	1022.35	1170.21	1580.78	985.697	1009.49	900.457	1184.56	1180.09	1227.11	1159.39	1139.44	1131.13	1148.78	3.32673	0.0514792	0.0841773	0.302749	7.86537
1085.19	1042.41	1143.95	1573.13	1031.13	1012.14	900.561	1220.24	1172.62	1199.98	1164.06	1172.11	1158.67	1144.84	3.40427	0.0539767	0.0953363	0.342249	7.43753
1064.68	1059.11	1169.41	1542.35	964.736	1011.48	900.075	1175.92	1228.21	1189.79	1159.54	1167.4	1158.13	1170.36	3.32253	0.0680896	0.0698368	0.333313	6.81029
1040.43	1078.28	1151.3	1512.53	958.246	992.668	897.475	1178.32	1164.21	1173.37	1172.41	1155.59	1154.11	1153.26	3.27469	0.068338	0.0849551	0.286728	6.84898
1057.99	1040.81	1193.54	1563.19	987.376	1029.17	903.696	1184.35	1182.77	1178.87	1159.51	1167.59	1161.86	1128.26	3.46492	0.070706	0.0851527	0.290467	7.28535
1066.79	1076.65	1140.44	1501.45	966.963	997.472	904.344	1170.61	1169.05	1203.36	1188.11	1140.51	1165.27	1179.57	3.45606	0.0642247	0.0821907	0.316742	5.85016
1065.55	1012.57	1131.75	1522.46	1028.74	998.35	909.035	1193.05	1180.39	1199.29	1216	1161.81	1175.93	1176.12	3.57018	0.0678071	0.0819691	0.332346	6.63504
1071.22	1094.03	1160.38	1568.34	955.865	986.424	915.854	1233.64	1189.33	1187.81	1226.74	1184.83	1162.91	1134.8	3.36727	0.0622569	0.079839	0.3168	8.65016
1078.11	1052.27	1143.26	1612.14	971.866	1039.35	902.626	1184.99	1185.66	1147.47	1157.92	1152.51	1202.58	1162.13	3.29291	0.0525095	0.0656059	0.32368	4.26786
1083.17	1075.97	1170.47	1549.03	1023.29	1017.58	911.178	1181.08	1189.75	1172	1164.93	1185.76	1163.37	1149.18	3.39575	0.0785096	0.0696796	0.317812	5.36168
1069.51	1076.48	1160.2	1564.61	932.138	994.981	897.116	1180.69	1191.64	1167.5	1160.17	1171.85	1176.76	1155.45	3.52616	0.0578489	0.0820599	0.281565	5.84392
1063.28	1082.56	1183.13	1523.27	993.731	1019.94	913.906	1195.59	1135.5	1172.05	1190.78	1163.06	1177.31	1153.33	3.12757	0.0686937	0.0981121	0.308941	2.73612
1061.14	1062.55	1150.22	1520.65	996.652	1054.47	903.383	1202.66	1206.45	1183.32	1155.12	1171.89	1144.62	1173.97	3.33053	0.0642204	0.0991632	0.315077	7.76573
1062.31	1088.11	1155.28	1533.65	984.619	995.089	911.404	1238.88	1179.69	1189.22	1176.18	1126.96	1174.33	1180.82	3.34533	0.065353	0.0812173	0.292801	8.76308
1078.91	1048.37	1188.21	1582.34	989.37	1030.34	905.78	1197.58	1152.96	1170.15	1232.07	1175.09	1156.46	1156.06	3.29649	0.0660874	0.0914378	0.311685	4.28436
1045.99	1082.4	1138.62	1604.95	976.355	979.07	912.486	1217.35	1193.3	1182.8	1167.29	1161.68	1160.56	1147.94	3.26769	0.0603615	0.0732592	0.297077	5.60713
1051.7	1058.41	1200.53	1515.78	996.337	1022.23	908.866	1221.9	1157.75	1184.8	1220.77	1152.73	1146.26	1144.75	3.44417	0.0573463	0.0806698	0.293903	5.07547
1072.55	1071.22	1166.28	1509.52	1005.22	986.365	908.923	1219.33	1150.26	1183.31	1153.24	1120.26	1157.23	1158.54	3.18428	0.0680248	0.0864859	0.303196	4.25201
1054.42	1039.04	1169.43	1497.89	967.491	996.697	897.889	1206.12	1170.65	1196.44	1177.05	1153.12	1163.08	1135.04	3.64314	0.0669945	0.0885886	0.366209	0.255549
1075.78	1034.9	1209.26	1534.16	975.235	994.227	907.035	1192.23	1189.38	1166.31	1178.26	1127.55	1186.13	1144.25	3.58354	0.0800792	0.0783021	0.3215	1.43996
1080.68	1060.06	1169.87	1571.81	965.82	1013	911.988	1190.77	1149.26	1178.09	1153.87	1157.7	1188.21	1151.87	3.29011	0.0604059	0.0960993	0.327247	6.77363
1042.05	1036.19	1153.16	1573.04	945.475	987.158	904.968	1190.09	1209.31	1159.36	1206.47	1169.25	1140.01	1139.79	3.36963	0.0698298	0.0795328	0.320787	4.5891
1061.12	1036.47	1153.13	1524.37	1010.79	970.255	914.41	1221.2	1178.39	1212.97	1177.64	1141.26	1134.94	1152.92	3.2407	0.0599701	0.0700939	0.333418	3.22459
1063.55	1047.79	1175.8	1595.77	993.683	1013.11	895.994	1228.86	1172.5	1177.42	1158.81	1159.43	1146.27	1170.56	3.15158	0.0464115	0.0905817	0.310757	10.0053
1076.36	1086.89	1130.63	1538.73	979.364	1003.56	897.029	1197.45	1172.64	1155.05	1155.04	1167.16	1161.48	1177.47	3.56537	0.0515186	0.0865822	0.339223	4.26699
1050.99	1048.96	1148.02	1594.24	1006.31	1011.92	909.393	1186.06	1164.4	1163.4	1152.84	1144.56	1173.89	1154.68	3.58667	0.0624859	0.0804823	0.307498	3.12098
1083.62	1037.64	1159.94	1541.62	999.219	998.962	910.79	1195.59	1222.04	1180.65	1208.81	1188.19	1170.26	1155.17	3.62372	0.0616324	0.10124	0.313069	6.57375
1053.51	1054.27	1146.3	1513.31	1010.35	981.062	906.833	1212.42	1165.93	1194.98	1183.86	1166.85	1157.73	1154.86	3.64046	0.0636819	0.0835447	0.282877	3.15232
1104.03	1062.43	1179.58	1543.81	972.153	1019.99	906.092	1210.99	1178.23	1201.44	1140.23	1133.72	1161.77	1139.29	3.49199	0.0713697	0.100827	0.359879	8.69272
1075.32	1071.72	1164.68	1557.34	997.554	986.592	908.6	1193.6	1180.34	1184.51	1165.09	1133.86	1155.77	1170.1	3.38792	0.0546359	0.0831823	0.303779	6.28272
1038.45	1052.42	1211.74	1539.42	954.988	999.579	907.849	1203.35	1176.2	1166.54	1169.8	1193.78	1130.06	1183.61	3.34482	0.064036	0.0880077	0.324506	6.84348
1073.25	1039.56	1124.13	1553.67	982.698	1017.2	892.504	1167.79	1194.55	1189.14	1148.29	1139.43	1161.21	1151.64	3.4565	0.0606425	0.0728722	0.344931	4.76703
1092.54	1052.57	1138.02	1563.46	989.854	980.976	899.91	1219.56	1204.19	1183.79	1188.29	1122.46	1167.09	1126.92	3.38383	0.0937061	0.082541	0.333694	6.27013
1053.21	1032.89	1182.04	1535.41	979.004	1001.17	913.574	1197.94	1177.37	1205.41	1131.28	1164	1163.65	1187.8	3.29831	0.0788109	0.0896244	0.317589	4.20829
1063.27	1059.49	1171.99	1565.34	985.326	1018.68	898.346	1180.73	1173.92	1192.42	1166.14	1150.88	1136.41	1144.08	3.30736	0.0723073	0.0852984	0.313273	5.67081
1078.97	997.013	1120.92	1565.4	1010.15	1017.02	905.734	1199.7	1196.56	1170.9	1151.5	1138.41	1160.94	1144.45	3.33391	0.0696935	0.0921839	0.312869	9.37509
1059.86	1040.47	1141.1	1581.61	963.748	975.532	890.477	1179.91	1198.38	1184.52	1188.03	1158.05	1152.12	1168.66	3.41501	0.0650925	0.0831171	0.330328	5.77389
1075.43	1035.71	1168.17	1566.89	983.571	1033.26	915.175	1172.57	1165.02	1186.54	1175.86	1150.68	1129.25	1154	3.73354	0.0696001	0.0954579	0.29839	11.1993
1092.28	1036.69	1161.36	1535.42	993.639	989.615	903.783	1207.09	1187.61	1177.18	1189.65	1179.45	1162.74	1169.62	3.24001	0.0568843	0.0824333	0.313279	0.0427096
1059.93	1062.42	1134.62	1472.87	1008.34	1011.87	905.487	1219.1	1174.31	1169.59	1167.21	1180.33	1172.67	1161.17	3.18722	0.0696169	0.078343	0.330338	2.89941
1058.11	1042.22	1213.84	1524.32	983.691	1029.28	911.665	1158.3	1175.96	1164.83	1169.82	1153.29	1147.59	1181.43	3.77225	0.0508732	0.0939034	0.290613	3.37041
1059.57	1046.8	1164.09	1518.39	1040.85	1037.54	918.442	1206.66	1173.2	1186.96	1150.96	1107.54	1173.18	1154.33	3.25223	0.0574479	0.0835465	0.334533	4.10771
1078.67	1110.79	1136.6	1581.57	995.382	981.561	914.597	1190.48	1201.22	1187.1	1175.93	1171.19	1194.38	1150.64	3.45488	0.0624383	0.092476	0.322066	3.97652
1070.58	1061.52	1157.18	1580.39	963.476	1030.43	906.523	1162.89	1211.7	1179.01	1182	1118.91	1170.4	1148.15	3.37851	0.0788668	0.0867023	0.335833	8.45579
1060.55	1056.18	1177.62	1581.67	969.657	1009.04	903.663	1195.59	1202.54	1184.75	1154.7	1127.8	1156.57	1146.83	3.48286	0.0751877	0.0840089	0.323166	7.02367
1055.38	1049.7	1161.39	1512.83	1024.59	1043.81	907.065	1183.28	1157.91	1180.98	1180.7	1165.99	1159.88	1122.74	3.52247	0.0964661	0.0837244	0.313707	4.18333
1071.93	1040.7	1124.45	1559.66	993.575	1010.23	919.809	1170.27	1181.74	1180.63	1156.21	1120.44	1148.28	1168.68	3.61481	0.049733	0.0715899	0.303277	7.24972
1070.79	1040.71	1155.31	1527.48	991.967	1026.31	909.767	1168.33	1181.65	1187.27	1165.43	1153.59	1132.18	1149.08	3.19406	0.0669444	0.0865702	0.309519	3.77813
1077.08	1059.03	1200.51	1492.48	976.781	1005.42	910.986	1149.78	1122.51	1159.63	1193.64	1164.51	1150.81	1173.21	3.42192	0.076833	0.0851733	0.283323	2.74405
1081.01	1049.53	1154.58	1571.42	990.003	977.943	909.602	1205.66	1168.33	1190.11	1180.12	1150.49	1157.58	1153.29	3.15543	0.0602939	0.0857482	0.303901	6.00574
1089.45	1042.25	1180.04	1530.96	974.674	997.452	903.328	1173.31	1157.3	1182	1186.82	1154.2	1164.76	1138.04	3.38408	0.0547603	0.0790246	0.324129	6.95537
1088.65	1051.6	1158.94	1533.72	971.581	1009.98	910.081	1193.16	1135.1	1170.41	1195.09	1115.56	1141.07	1163.76	3.39902	0.0615365	0.0770396	0.351015	4.66517
1083.96	1062.04	1192.41	1562.75	1010.78	991.892	905.667	1199.84	1206.88	1173.84	1188.79	1136.92	1138.93	1173.63	3.58789	0.0489602	0.0989246	0.274225	3.69813
1111.64	1031.68	1113.92	1523.67	948.639	1019.44	906.907	1229.61	1176.97	1178.64	1169.22	1162.49	1116.93	1140.71	3.8929	0.0542143	0.101053	0.341086	-1.02157
1065.22	1047.8	1129.74	1534.79	963.989	1026.17	900.302	1193	1210.9	1144.89	1174.25	1169.52	1148.94	1163.68	3.47803	0.0678394	0.0927451	0.292548	2.75715
1092.48	1079.01	1156.06	1504.5	1003.31	1041.41	910.24	1187.02	1170.85	1197.52	1160.87	1109.23	1166.02	1135.09	3.43281	0.0593466	0.0804719	0.305474	4.02029
1083.95	1044.6	1179.9	1598.85	981.685	1027.12	909.697	1196.59	1169.42	1160.3	1183.04	1154.25	1155.52	1160.65	3.61598	0.058067	0.0834092	0.297029	3.86095
1098.85	1096.84	1156.12	1549.27	1007.83	1003.39	914.663	1193.96	1188.73	1189.52	1160.84	1183.38	1149.83	1169.74	3.26834	0.0530754	0.0705414	0.342765	8.30168
1057.14	1036.86	1186.13	1531.41	974.692	1018.15	904.003	1200.12	1167.28	1197.59	1188.73	1165.59	1196.77	1150.97	3.26814	0.0702392	0.0985228	0.342557	2.25162
1050.56	1087.54	1173.5	1552.22	969.016	1000.48	904.439	1202.92	1183.32	1222.98	1182.21	1119.78	1167.63	1157.73	3.40874	0.0489914	0.0927703	0.287488	6.69951
1060.76	1065.76	1180.1	1524.15	971.522	1012.66	907.396	1218.4	1183.31	1179.65	1175.72	1158.4	1185.35	1143.91	3.17565	0.0806143	0.0709561	0.300713	5.69699
1073.21	1058.79	1236.01	1536.66	985.74	1009.56	918.491	1167.07	1160.69	1183.15	1146.78	1127.67	1147.23	1164.19	3.36909	0.060086	0.0844608	0.317024	5.28898
1080.8	1046	1183.04	1573.48	997.841	1014.07	915.276	1188.92	1172.83	1190.46	1173.24	1127.56	1164.99	1163.86	3.57277	0.0555647	0.0982347	0.330346	7.23859
1067.25	1065.55	1195.64	1562.31	965.665	993.716	914.548	1206.46	1158.25	1188.73	1163.41	1162.54	1193.48	1154.97	3.5022	0.082117	0.063458	0.319368	3.71481
1073.36	1098.13	1159.64	1523.34	1008.82	992.893	898.838	1187.73	1170.29	1194.04	1175.05	1122.6	1138.99	1151.64	3.16154	0.0563535	0.0756875	0.324783	5.27046
1084.78	1055.71	1137.74	1567.83	996.448	1008.33	903.825	1153.36	1184.36	1177.16	1159.89	1160.22	1141.72	1142.21	3.29364	0.0580475	0.090305	0.338069	7.96725
1078.43	1065.54	1205.74	1557.98	958.907	1014.76	911.153	1197.01	1158.92	1157.93	1134.16	1150.56	1169.55	1177.34	3.22609	0.061883	0.0848685	0.362525	6.27047
1080.19	1057.37	1177.08	1523.16	999.716	1017.95	903.27	1181.44	1195.42	1170.11	1169.59	1140.74	1173.98	1151.43	3.17423	0.0686846	0.0936012	0.336674	8.05776
1067.19	1097.42	1114.46	1562.83	1018.19	1007.2	898.256	1192.66	1180.33	1163.07	1141.54	1137.87	1160.22	1161.84	3.59034	0.0559826	0.092083	0.276195	12.2602
1075.94	1046.38	1100.65	1533.48	960.724	1009.95	908.21	1193.04	1179.75	1163.68	1173.33	1167.09	1155.51	1153.36	3.43196	0.056666	0.0869669	0.311097	3.4879
1068.67	1066.96	1181.7	1532.76	986.19	1030.3	912.406	1180.33	1182.57	1164.52	1205.1	1176.83	1165.76	1165.45	3.43844	0.0569054	0.0862272	0.295294	6.07057
1077.39	1029.99	1177.45	1609.69	956.853	971.323	906.455	1217.32	1184.57	1167.2	1152.86	1167.39	1168.35	1159.78	3.21154	0.0593225	0.0881343	0.322135	8.19369
1088.09	1040.64	1133.99	1583.37	908.864	1020.89	908.023	1205.78	1190.46	1190.94	1170.7	1133.08	1193.24	1198.61	3.54444	0.077886	0.086781	0.320173	6.33817
1065.15	1040.47	1191.05	1532	966.02	993.959	913.192	1216.37	1196.74	1207.59	1160.87	1165.97	1175.61	1178.28	3.31138	0.0649885	0.0944044	0.31199	4.00472
1080.06	1089	1136.91	1563.75	986.892	1004.1	911.339	1184.58	1169.77	1199.97	1161.73	1129.54	1173.1	1133.67	3.57329	0.057766	0.0814991	0.28723	6.53295
1072.92	1074.83	1141.88	1527.99	996.536	1017.7	916.11	1199.24	1145.27	1189.85	1173.9	1141.11	1166.13	1124.5	3.64963	0.0713183	0.103578	0.33373	5.7198
1074.96	1048.86	1114.22	1525.3	1004.73	1020.72	926.491	1218.15	1193.03	1189.86	1159.34	1167.16	1185.3	1145.99	3.48255	0.0734353	0.0994924	0.297795	5.37232
1079.2	1089.67	1203	1578.94	985.928	1009.59	899.926	1202.77	1176.92	1176.19	1118.71	1158.63	1164.2	1152.87	3.39516	0.0627536	0.0928012	0.275147	5.57246
1093.5	1047.26	1175.87	1517.61	972.236	1051.41	910.603	1185	1175.64	1219.97	1185.58	1198.6	1179.88	1173.33	3.45191	0.0638571	0.0721097	0.308417	5.99204
1057.72	1091.03	1150.49	1555.19	1009.55	1012.99	913.805	1214.03	1190.39	1172.74	1187.51	1161.73	1169.9	1184.54	3.35672	0.0599182	0.0945266	0.314949	5.21206
1083.08	1069.88	1127.2	1541.75	981.634	973.156	901.085	1202.09	1151.16	1201.39	1156.5	1140.58	1183.06	1135.54	3.69292	0.0634258	0.079907	0.326074	2.91279
1059.81	1044.5	1147.21	1522.18	949.475	1003.64	902.346	1175.89	1163.21	1156.16	1197.22	1180.22	1151.29	1169.43	3.18773	0.0624569	0.0940742	0.319283	1.82541
1075.91	1061.09	1171.61	1515.5	1005.66	999.865	907.975	1177.09	1157.95	1178.34	1186.32	1153.02	1122.73	1175.62	3.31416	0.0490665	0.0906852	0.26435	6.30392
1048.68	1070.86	1198.01	1554.93	957.112	991.759	907.955	1185.61	1227.77	1165.46	1115.04	1120.99	1149.62	1171.99	3.5674	0.0697509	0.0997689	0.279763	5.5885
1054.67	1023.82	1188.56	1564.96	983.481	1020.3	906.028	1221.74	1193.45	1196.85	1170.96	1130.06	1139.16	1178.24	3.24637	0.0509591	0.0871437	0.335035	5.58185
1092.98	1013.14	1191.12	1576.88	998.414	1010.43	902.65	1179.01	1168.34	1197.15	1182.25	1176.56	1185.72	1164.81	3.14639	0.0805001	0.0933695	0.320853	3.90825
1079.75	1018.91	1134	1563.75	1006.66	1017.49	896.543	1179.63	1169.1	1165.67	1164.41	1206.03	1161.47	1138.09	3.68357	0.052278	0.0971948	0.307316	4.85983
1067.68	1066.75	1199.88	1564.14	1019.09	989.908	894.354	1216.59	1179.6	1153.32	1158.45	1131.5	1165.89	1171.85	3.2852	0.069993	0.0963124	0.308704	5.1054
1063.94	1087.35	1186.05	1542.93	944.163	975.672	900.268	1190.32	1161.36	1151.55	1213.94	1164.74	1167.35	1141.33	3.77869	0.056385	0.0851398	0.354478	3.04273
1073.84	1092.99	1146.34	1554.12	977.624	994.355	905.727	1193.73	1152.65	1181.4	1148.91	1183.65	1156.13	1162.65	3.48201	0.0747361	0.079627	0.323558	3.45153
1056.26	1056.89	1194.5	1496.15	994.003	1005.99	894.222	1198.12	1172.89	1167.5	1141.48	1137.92	1188.95	1151.01	3.50261	0.0677826	0.0804118	0.285821	5.79627
1057.13	1055.08	1201.18	1545.88	958.875	992.076	910.936	1218.08	1163.93	1191.13	1158.76	1147.79	1131.15	1166.12	3.42545	0.0630657	0.0739534	0.306299	5.68607
1054.31	1013.99	1140.95	1500.89	966.908	987.868	907.911	1190.06	1146.39	1146.83	1149.9	1147.38	1161.91	1166.52	3.44008	0.0703303	0.0941956	0.29552	5.18282
1078.09	1096.09	1179.42	1548.48	1021.52	972.552	917.749	1182.98	1185.69	1187.5	1190.23	1189.82	1160.3	1145.83	3.23488	0.0577556	0.0857285	0.309218	8.32998
1073.84	1044.13	1195.11	1554.9	996.603	1025.44	909.061	1214.98	1170.88	1184.77	1190.17	1139.03	1141.2	1177.6	3.30725	0.076122	0.0965954	0.316819	3.12792
1062.84	1056.48	1096.91	1542.4	988.992	1008.58	896.826	1193.86	1157.04	1196.57	1200.51	1129.88	1118.16	1180.63	3.29336	0.062461	0.106144	0.280855	8.25058
1070.83	1048.55	1201.27	1539.54	965.601	973.392	915.091	1209.41	1172.24	1189.23	1153.65	1160.89	1159.17	1145.82	3.42638	0.0596512	0.0911879	0.336076	6.14745
1061.83	1041.23	1180.07	1535.32	981.07	1012.27	899.083	1189.04	1175.21	1185.06	1170.89	1178.72	1163.89	1157.96	3.63854	0.0701501	0.0963225	0.3348	3.82831
1066.38	1053.33	1185.5	1503.64	1015.86	1001.44	917.729	1195.24	1173.1	1164.35	1180.04	1147.14	1170.19	1173.59	3.27842	0.0624041	0.0964322	0.297879	7.51149
1050.87	1036.35	1175.76	1518.18	989.802	1005.35	902.89	1175.37	1185.54	1208.97	1168.7	1186.8	1171.02	1178	3.52426	0.0656249	0.0911421	0.320433	6.50722
1073.19	1060.77	1196.37	1551.69	945.744	1013.72	910.375	1196.47	1172.39	1159.35	1170.73	1168.31	1166	1138.42	3.24606	0.0651986	0.0899272	0.337011	7.02972
1065.36	1061.23	1177.66	1571.09	955.312	1005.14	909.268	1172.96	1150.91	1185.37	1153.42	1115.23	1151.21	1153.95	3.34588	0.0819716	0.0817059	0.31949	-1.37983
1088.94	1058.23	1190.85	1564.78	961.601	1015.74	901.909	1228.12	1167.14	1185.5	1142.6	1171.45	1173.9	1189.82	3.35571	0.0593715	0.0899511	0.338807	6.37802
1038.98	1040.28	1161.13	1506.15	987.192	1031.66	907.933	1218.11	1142.93	1182.83	1184.53	1189.67	1170.3	1182.46	3.23697	0.059996	0.0857048	0.296486	7.17226
1103.32	1025.71	1124.12	1547.48	959.54	996.715	907.797	1181.37	1176.08	1191.81	1146.04	1140.3	1154.03	1161.32	3.63265	0.0639884	0.0842668	0.289351	2.89618
1098.53	1043.51	1202.59	1554.27	960.104	1029.08	908.943	1178.83	1153.04	1210.48	1154.03	1103.14	1162.43	1132.55	3.52735	0.0623709	0.0812884	0.292805	4.35495
1055.95	1028.06	1135.02	1585.85	1021.09	1003.41	908.826	1197.71	1169.17	1171.59	1181.87	1136.98	1173.31	1167.1	3.44529	0.0620173	0.0839549	0.319074	7.10795
1056.76	1068.42	1140.5	1536.53	997.878	1018.41	896.214	1225.23	1136.5	1164.88	1196.47	1190.28	1128.19	1161.76	3.68666	0.06232	0.0760632	0.301377	6.60261
1067.38	1043.81	1162.75	1489.15	1013.56	968.628	908.991	1221.34	1154.9	1184.57	1191.28	1190.97	1126.14	1194.27	3.35202	0.0674348	0.0814904	0.35074	8.4776
1090.74	1035.76	1219.72	1507.76	1004.28	1031.82	905.067	1167.35	1196.44	1155.46	1170.1	1138.54	1152.08	1180.31	3.38794	0.0570532	0.0875061	0.3651	10.0634
1065.79	1036.43	1209.2	1561.78	950.507	967.864	913.408	1194.64	1155.06	1171.72	1194.42	1166.86	1158.03	1169.55	3.83202	0.0692863	0.0779109	0.356944	5.65334
1035.75	1021.98	1178.34	1547.14	981.569	1015.7	900.981	1192.79	1188.36	1156	1181.14	1119.23	1118.19	1155.85	3.40178	0.0581295	0.0965784	0.330737	3.61613
1055.32	1089.13	1150.32	1528.95	982.407	1005.25	907.487	1185.65	1144.19	1179.67	1170.08	1147.33	1167.19	1166.16	3.15264	0.0676979	0.0830476	0.351255	2.65053
1066.32	1012.89	1178.36	1544.84	1023.77	977.92	901.666	1204.77	1162.32	1195.99	1186.99	1153.52	1183.6	1159.95	3.3335	0.07236	0.105252	0.311688	4.48198
1076.9	1069.75	1182.94	1491.85	1005.65	1009.56	907.115	1188.25	1194.22	1196.05	1175.77	1157.78	1162.49	1159.18	3.26223	0.0658367	0.0889306	0.34093	5.84184
1057.31	1043.86	1146	1526.44	1006.66	1016.88	910.469	1184.54	1185.5	1174.87	1156.99	1138.55	1180.73	1149.49	3.2992	0.0616797	0.0883515	0.299147	3.24177
1069.02	1033.5	1207.25	1526.09	974.31	977.244	896.62	1164.75	1190.95	1189.78	1168.45	1182.11	1174.66	1146.11	3.29686	0.0751968	0.0908096	0.338549	3.66833
1069.08	1045.94	1151.57	1570.94	971.541	1036.25	902.473	1234.42	1167.81	1175.02	1201.82	1157.49	1143.23	1155.68	3.4355	0.0598132	0.0854264	0.296215	6.46077
1057.1	1052.58	1181.25	1474.81	995.657	994.26	907.717	1209.39	1162.4	1178.75	1180.17	1130.86	1146.4	1159.55	3.22587	0.0553428	0.10081	0.319994	1.1391
1050.5	1048.3	1165.24	1522.42	979.879	985.311	910.935	1209.3	1174.85	1189.56	1136.66	1164.4	1153.36	1159.97	3.17186	0.0758766	0.0880091	0.321403	10.0671
1058.22	1061.09	1217.6	1550.05	1002.99	969.425	912.742	1171.93	1170.35	1196.96	1170.15	1123.21	1152.62	1160.84	3.38075	0.0609392	0.0795212	0.330102	12.2066
1040.16	1018.24	1173.95	1522.62	998.928	989.03	908.04	1158.87	1208.15	1204.86	1166.18	1167	1139.66	1149.13	3.4165	0.0691929	0.101553	0.316513	7.82974
1075.66	1037.61	1170.44	1561.16	999.527	975.017	911.395	1160.73	1172.72	1177.9	1157.66	1145	1171.29	1133.23	3.47787	0.068224	0.0841799	0.310031	4.49192
1085.06	1027.9	1163.68	1581.01	980.585	1026.63	906.613	1175.36	1158.45	1187.74	1153.47	1171.06	1134.62	1151.32	3.36518	0.0709767	0.0756502	0.309315	3.64725
1085.92	1032.17	1137.43	1530.37	961.805	1024.72	910.553	1177.98	1185.67	1177.03	1153.53	1154.08	1164.06	1155.25	3.35732	0.0809757	0.0830383	0.318778	4.29855
1066.66	1072.64	1184.85	1526.54	978.497	989.322	909.693	1203.81	1177.65	1167.33	1144.43	1134.2	1163.37	1155.5	3.35569	0.0691107	0.0898102	0.307927	5.20436
1061.29	1092.62	1189.9	1476.8	957.207	1009.51	906.097	1187.64	1189.58	1222.2	1177.88	1169.94	1137.05	1145.57	3.8042	0.0704402	0.0830128	0.287402	3.65246
1050.74	1044.46	1178.68	1540.98	979.485	1005.41	911.555	1183.48	1157.74	1170.53	1190.03	1152.65	1150.5	1143.26	3.19901	0.079543	0.0959952	0.340979	8.46956
1052.14	1061.54	1201.96	1561.69	974.05	1026.92	911.053	1182.76	1196.89	1198.28	1151.37	1173.72	1150.07	1152.35	3.45162	0.0706405	0.0711351	0.294021	8.81982
1044.15	1056.8	1182.76	1545.94	959.153	977.001	914.789	1171.96	1178.77	1182.96	1179.69	1162.69	1153.27	1180.54	3.50099	0.0654143	0.114107	0.303253	6.46791
1087.09	1033.42	1148.6	1571.75	1016.97	1037.2	902.121	1194.38	1172.11	1184.74	1189.69	1176.22	1138.11	1182.56	3.40928	0.0614518	0.0857923	0.30066	6.3253
1061.51	1078.43	1223.39	1508.38	978.859	994.464	900.468	1184.18	1176.74	1217.34	1145.84	1154.68	1155.6	1160.94	3.27961	0.0688368	0.0826056	0.289836	4.35666
1056.25	1077.46	1170.74	1520.14	992.617	991.1	904.654	1185.94	1189.38	1175.71	1207.79	1133	1138.28	1113.86	3.49904	0.0642347	0.0763301	0.294222	4.20542
1078.08	1074.98	1163.84	1579.95	966.617	1024.02	900.683	1194.38	1159.3	1177.2	1187.81	1120.4	1125.45	1183.03	3.24116	0.0634421	0.096609	0.286112	0.989631
1093.15	1048.67	1171.98	1583.26	1022.75	1008.12	915.473	1222.6	1150.47	1203.53	1142.7	1159.44	1165.26	1178.75	3.07464	0.0534857	0.0817521	0.339887	5.53642
1073.66	1083.96	1167.5	1572.02	972.662	995.036	915.793	1209.88	1201.54	1210	1182.64	1164.85	1192.94	1143.69	3.43572	0.0616526	0.0737229	0.288163	6.11655
1074.39	1016.18	1117.84	1607.32	938.981	987.019	903.196	1191.6	1171.92	1176.53	1156.56	1190.64	1188.94	1151.74	3.06189	0.0666322	0.079153	0.287701	8.41207
1094.33	1037.57	1166.02	1563.46	969.449	1002.22	894.804	1170.51	1207.24	1168.22	1161.4	1153.3	1190.97	1155.54	3.61738	0.0770487	0.102514	0.312249	5.04555
1064.02	1102.78	1148.51	1548.8	988.708	962.083	903.811	1167.17	1161.87	1148.75	1167.77	1157.61	1179.92	1150.94	3.37665	0.0576528	0.0895579	0.320921	5.95906
1063.97	1045.53	1198.98	1546.04	981.761	988.704	897.602	1186.79	1182.22	1194.49	1184.09	1167.22	1135.84	1160.73	3.07444	0.04669	0.0903209	0.319035	2.18934
1078.99	1031.07	1151.4	1583.64	988.987	1031.41	899.659	1185.29	1172.78	1202.65	1179.62	1212.96	1154.98	1168.74	3.12249	0.0706539	0.082622	0.340407	3.77953
1057.2	1042.04	1163.32	1548.51	958.943	993.495	919.217	1196.05	1171.23	1197.16	1141.65	1150.39	1184.21	1185.92	3.15815	0.054568	0.101124	0.340411	3.97395
1068.4	1074.45	1155.92	1525.38	955.163	1036.24	914.854	1183.35	1168	1182.3	1163.02	1191.52	1164.91	1118.92	3.01652	0.0646961	0.0807358	0.331401	3.96806
1038.28	1085.22	1146.76	1565.29	976.502	990.516	904.978	1212.24	1176.96	1174.21	1170	1135.02	1173.86	1129.41	3.61254	0.071657	0.0925941	0.337255	8.82048
1093.23	1037.94	1135.29	1517.78	984.833	1008.54	907.853	1191.74	1169.24	1186.76	1179.34	1152.54	1171.83	1166.88	3.63047	0.0671585	0.0973748	0.291732	6.91857
1090.6	1047.82	1148.86	1526.17	970.233	1008.55	903.284	1187.97	1182.81	1181.2	1154.68	1161.24	1149.73	1172.82	3.81772	0.0526134	0.0660584	0.296358	4.05983
1083.03	1058.46	1137.68	1548.75	958.225	1015.23	911.051	1208.52	1176.52	1172.61	1158.44	1194.88	1173.07	1154.86	2.9317	0.0546347	0.0882845	0.299418	0.945025
1049.57	1043.01	1167.53	1506.01	962.827	1003.88	906.272	1203.59	1199.77	1198.06	1178.27	1119.49	1145.68	1176.8	3.46861	0.0743036	0.073384	0.327126	0.424079
1058.3	1039.4	1132.37	1618.19	944.779	998.464	903.367	1195.97	1193.29	1168.72	1185.38	1192.62	1172.3	1126.95	3.53265	0.0735693	0.0857464	0.341336	4.52329
1062.79	1041.91	1175.27	1582.34	1015.62	976.091	913.196	1166.08	1175.72	1144.57	1192.22	1123.65	1176.83	1151.94	3.47241	0.0679756	0.083784	0.341786	8.52958
1062.47	1027.19	1164.61	1499.97	992.991	1030.13	913.408	1217.38	1173.7	1178.65	1185.8	1118.45	1159.97	1161.69	3.3701	0.0598523	0.0852122	0.318322	3.17918
1065.98	1068.47	1165.61	1546.07	981.127	993.463	908.25	1197.24	1173.42	1188.66	1208.36	1143.42	1172.46	1142.78	3.54532	0.0771636	0.092961	0.296916	3.20499
1072.63	1064.67	1174.93	1530.38	984.47	1016.27	903.066	1176.32	1174.01	1161.28	1154.43	1162.43	1151.82	1146.89	3.27484	0.0722084	0.0822648	0.320437	5.32291
1065.96	1070.29	1182.64	1561.99	1002.01	1023.87	906.962	1185.34	1165.32	1176.16	1173.84	1138.81	1147.16	1140.36	3.84272	0.0543843	0.0775257	0.287372	5.92575
1085.83	1026.74	1159.55	1567.03	988.9	1004.95	908.445	1219.22	1183.01	1158.26	1168.03	1136.51	1147.93	1159.42	3.68548	0.0625692	0.0823756	0.297833	3.84882
1046.24	1097.26	1122.37	1500.72	969.027	986.162	901.464	1228.23	1186.01	1179.09	1172.37	1194.09	1190.75	1161.98	3.44572	0.0696143	0.0988958	0.328855	7.0325
1065.91	1044.13	1174.39	1510.62	982.029	1007.97	903.325	1179.68	1175.23	1175.64	1179.88	1121.76	1184.3	1153.58	3.35492	0.068223	0.0702741	0.306497	6.24717
1049.58	1066.05	1144.78	1559.51	952.877	996.49	916.266	1212.38	1189.94	1184.84	1182.37	1160.45	1148.67	1149.58	3.52694	0.0583229	0.0952875	0.359064	3.18949
1065.63	1046.51	1177.86	1547.3	978.309	987.647	911.533	1204.64	1169.84	1169.8	1154.99	1112.55	1160.32	1143.29	3.64324	0.079003	0.084038	0.287105	6.80108
1070.19	1041.61	1194.19	1507.37	1022.52	950.21	909.276	1204.87	1202.7	1173.69	1175.87	1156.89	1134.59	1159.46	3.3142	0.0811946	0.0880793	0.316469	5.21762
1077.55	1091.9	1180.05	1569.3	1004.77	989.665	894.599	1188.81	1199.45	1174.63	1177.79	1125.37	1144.7	1147.57	3.11851	0.0617219	0.0916648	0.308264	6.35551
1056.24	1061.81	1171.34	1554.7	973.549	1028.97	899.162	1174.05	1162.62	1171.27	1102.59	1174.97	1151.07	1145.65	3.48345	0.0573713	0.0844715	0.324248	2.94302
1053.43	1088.37	1150.61	1562.54	943.514	1035.65	909.417	1167.67	1165.14	1174.67	1131.65	1152.91	1174.26	1140.6	3.34632	0.0554651	0.0833718	0.314429	8.34878
1070.1	1060.33	1134.63	1510.7	969.086	978.276	919.766	1182.93	1182.59	1180.28	1167.9	1116.77	1204.95	1134.64	3.45737	0.0676023	0.0834488	0.304341	2.39058
1085.93	1047.26	1186.88	1531.09	988.762	1012.92	912.316	1202.27	1171.09	1154.78	1190.74	1202.78	1153.62	1165.99	3.83823	0.0618737	0.0945171	0.301596	4.89444
1046.94	1047.69	1145.77	1528.34	985.482	979.361	913.624	1174.09	1158.62	1202.6	1168.76	1171.69	1159.48	1152.42	3.50362	0.0575307	0.0607805	0.303016	8.36442
1062.73	1074.2	1198.54	1586.23	982.721	977.353	916.599	1201.84	1183.6	1189.4	1202.25	1121.32	1174.9	1138.72	3.39814	0.0634596	0.0841573	0.309077	5.64861
1081.61	1063.43	1115.41	1550.56	1018.98	1018.62	913.253	1194.52	1180.8	1157.75	1159.25	1145.73	1170.69	1167	3.73128	0.0647216	0.0710006	0.331729	6.52337
1065.29	1041.93	1233.33	1545.73	947.272	996.609	916.749	1210.82	1171.76	1198.4	1163.24	1171.27	1184.56	1117.14	3.3625	0.0692843	0.0852689	0.324477	4.54194
1057.41	1064.5	1158.46	1551.45	965.156	996.774	907.12	1197.59	1201.94	1180.86	1149.81	1152.64	1153.62	1170.79	3.13496	0.0547805	0.0849679	0.313806	7.97838
1067.02	1043.87	1153.85	1555.03	987.275	1001.78	912.915	1182.79	1183.78	1162.38	1176.84	1177.25	1143.55	1149.2	3.47008	0.063311	0.0988891	0.309769	4.28748
1052.34	1068.61	1119.99	1532.26	972.857	996.546	919.142	1187.16	1180.82	1178.88	1131.78	1113.39	1147.92	1164.26	3.37919	0.0538749	0.0873539	0.324743	5.11306
1054.69	1103.32	1162.83	1578.54	993.161	1015.7	924.826	1190.11	1203.9	1196.1	1184.38	1126.65	1145.87	1160.03	3.23622	0.061543	0.095163	0.311166	5.21636
1109.87	1040.68	1160.82	1554.97	995.926	1016.25	903.952	1195.57	1192.17	1192.69	1153.29	1166.78	1186.15	1162.93	3.54726	0.0570087	0.0799374	0.315926	4.58136
1020.23	1021.79	1159.59	1615.05	1004.44	983.498	899.387	1174.1	1178.22	1197.58	1150.16	1155.79	1134.65	1151.12	3.35542	0.0680788	0.089055	0.25975	7.79104
1078.08	1072.38	1200.94	1548.63	997.085	1032.32	903.396	1219.99	1158.24	1170.47	1203.97	1149.04	1176.54	1160.52	3.27939	0.0716111	0.0959782	0.306993	2.14938
1057.83	1062.95	1113.09	1569.68	985.686	1025.24	902.103	1217.76	1161.91	1183.07	1181.4	1159.92	1192.93	1119.11	3.32308	0.0591217	0.0854655	0.303781	4.37467
1071.09	1063.7	1171.07	1621.22	996.586	1016.96	906.195	1186.35	1183.81	1168.91	1171.49	1148.51	1157.29	1176.21	3.22682	0.0563519	0.0808915	0.312594	6.34871
1084.03	1071.49	1140.58	1545.62	964.765	999.67	915.017	1232.41	1155.6	1185.66	1177.63	1144.43	1137.96	1153	3.67501	0.0700617	0.0836214	0.356275	4.75045
1076.74	1057.04	1157.91	1514.07	956.639	993.621	915.468	1203.64	1197.14	1175.39	1182.6	1174.83	1191.09	1162.92	3.7372	0.0607194	0.0886085	0.32806	4.73925
1091.71	1069.28	1144.17	1559.76	967.066	985.453	902.654	1179.93	1214.3	1214.72	1170.34	1115.9	1192.18	1180.83	3.63683	0.0617214	0.0746285	0.305166	5.17491
1062.4	1064.66	1156.99	1530.1	973.665	989.919	908.233	1178.5	1174.84	1194.71	1162.4	1173.65	1182.65	1161.81	3.12574	0.0699217	0.102973	0.338215	2.58891
1056.68	1037.66	1173.29	1563.98	949.527	992.927	904.839	1182.62	1170.95	1169.38	1202.25	1160.82	1169.29	1133.43	3.4559	0.0700604	0.0839206	0.309243	4.70094
1076.5	1059.11	1130.81	1532.23	979.527	1006.1	909.361	1186.51	1166.54	1153.52	1159.17	1175.27	1142.86	1156.6	3.25571	0.0571248	0.0735523	0.301192	8.26564
1052.68	1047.16	1173.41	1488.97	982.868	1009.23	916.329	1210.47	1164.79	1155.86	1149.44	1173.76	1154.14	1143.13	3.04075	0.0667295	0.0738699	0.322316	3.53177
1077.83	1076.17	1147.36	1553.55	977.714	987.346	919.448	1212.53	1163.4	1199.77	1119.78	1159.84	1151.83	1168.53	3.56589	0.0526426	0.0819923	0.379951	3.51665
1071.91	1072.49	1175.94	1536.33	976.197	972.32	909.454	1181.35	1165.67	1184.39	1178.79	1159.29	1125.37	1159.08	3.30978	0.0623161	0.0842932	0.315796	3.2057
1062.02	1088.71	1197.31	1486.22	969.765	1005.92	909.936	1203.48	1192.25	1168.89	1174.1	1156.7	1143.51	1152.57	3.54945	0.0631207	0.0796462	0.316764	7.5031
1064	1061.31	1145.61	1540.75	991.301	985.875	900.065	1199.78	1191.08	1182.37	1172.01	1152.48	1148.82	1145.71	3.29442	0.0713704	0.0997468	0.327196	8.43805
1043.27	1037.07	1141.38	1500.08	971.278	997.381	919.563	1190.26	1189.45	1150.63	1189.98	1130.79	1158.05	1138.38	3.29953	0.085	0.0798176	0.32692	4.65674
1082.83	1042.45	1191.81	1580.01	980.411	1009.24	913.582	1168.91	1189.71	1169.68	1175.72	1166.53	1153.13	1139.42	3.30313	0.0625001	0.0797638	0.32713	5.80021
1054.82	1050.63	1144.47	1560.01	1008.37	989.2	901.973	1175.75	1163.77	1174.7	1181.18	1140.48	1123.05	1153.23	3.29319	0.0581556	0.0857455	0.313419	7.29743
1091.1	1053.31	1119.56	1536.18	1000.85	998.381	902.489	1178.92	1168.66	1166.31	1159.79	1192.59	1173.88	1154.63	3.27056	0.0688565	0.0793829	0.352901	5.1753
1084.77	1085.15	1178.32	1582.7	980.423	992.365	916.456	1191.6	1157.49	1184.58	1167.49	1143.9	1164.28	1167.63	3.6228	0.0478027	0.0839758	0.35183	5.89733
1054.18	1032.11	1168.09	1544.23	991.028	967.105	909.028	1220.16	1205.03	1208.22	1152.47	1157.02	1161.57	1151.31	3.18799	0.0582862	0.0937222	0.296332	3.16888
1076.42	1068.18	1142.64	1550.22	1012.75	1000.46	907.52	1185.89	1162.44	1181.07	1141.68	1166.93	1171.21	1147.38	3.43164	0.0690395	0.0795631	0.316348	5.64502
1069.38	1079.97	1194.07	1567.82	984.726	978.572	898.397	1183.2	1162.56	1181.5	1144.2	1162.05	1155.17	1170.52	3.32614	0.0622818	0.0847922	0.314788	8.2235
1049.28	1060.77	1165.22	1541.21	1049.98	1011.11	908.17	1192.3	1202.59	1186.24	1170.66	1175.91	1165.72	1190.83	3.34702	0.0683025	0.0745268	0.293412	5.667
1089.36	1045.96	1144.35	1527.48	970.122	991.208	906.499	1199.19	1185.3	1190.16	1194.42	1168.86	1168.23	1130.16	3.2821	0.0535983	0.0933371	0.285015	6.52274
1050.63	1076.54	1152.31	1480.42	994.677	959.031	903.286	1203.26	1174.03	1161.04	1140.4	1181.58	1182.34	1173.07	3.67506	0.0675786	0.0894541	0.33717	5.68529
1058.49	1041.17	1173.63	1537.87	964.88	995.569	899.794	1203.11	1158.81	1180.52	1162.68	1162.28	1150.9	1146.01	3.68784	0.0633778	0.0752415	0.318092	2.91275
1073.56	1043.49	1184.77	1540.59	976.314	1015.24	909.465	1171.9	1182.97	1204.31	1201.65	1152.03	1140.65	1174.98	3.27327	0.0635004	0.0871078	0.298829	6.44172
1049.01	1048.8	1184.4	1568.04	956.406	1008.22	906.817	1190.51	1171.39	1185.86	1166.11	1189.4	1142.64	1138.76	3.6211	0.0721076	0.0850569	0.330894	3.33446
1064.42	1057.14	1165.48	1552.42	979.984	986.623	910.198	1190.9	1177.74	1178.95	1187.32	1176.43	1164.57	1162.82	3.38947	0.0581688	0.0754047	0.331386	8.66459
1083.17	1045.36	1144.86	1529.44	1008.67	1000.7	910.684	1175.58	1170.86	1195.03	1180.2	1171.68	1129.62	1184.05	3.61922	0.0728843	0.0909411	0.293578	4.5209
1052.82	1050.67	1149.61	1562.5	977.398	1036.93	904.297	1192.69	1162.99	1163.86	1159.05	1136.6	1156.23	1161.04	3.46073	0.0744352	0.0999099	0.28838	9.18542
1078.71	1050.37	1143.6	1537.84	996.07	1046.02	913.994	1201.15	1179.28	1197.73	1199.37	1177.34	1188.96	1148.57	3.53731	0.0596419	0.0753531	0.317117	8.70956
1062.9	1076.39	1165.59	1537.86	977.019	1006.03	912.946	1174.71	1178.28	1185.92	1182.01	1205.42	1163.52	1164.35	3.39639	0.0640378	0.111767	0.304259	6.15339
1063.43	1015.94	1217.84	1563.56	968.051	998.543	903.158	1177.35	1165.96	1145.07	1184.19	1155.99	1185.35	1171.42	3.44728	0.0845958	0.0901364	0.328326	2.14976
1066.02	1054.54	1169.99	1568.29	1004.17	991.136	912.991	1200.4	1195.73	1190.22	1163.42	1151.72	1153.23	1152.18	3.69714	0.0686488	0.0881658	0.286301	5.17613
1030.67	1046.58	1149.83	1536.96	988.129	1030.94	890.119	1220.56	1158.96	1190.48	1192.33	1164.99	1184.08	1152.8	3.43214	0.0596558	0.0843599	0.292801	5.60101
1043.06	1049.58	1148.61	1535.31	976.981	1005.39	907.303	1208.04	1179.84	1173.89	1203.09	1161.56	1152.9	1141.24	3.44556	0.0637601	0.0970473	0.330793	6.11729
1077.28	1076.64	1119.55	1544.91	957.945	999.18	913.736	1188.09	1165.68	1209.3	1229.26	1140.78	1190.88	1110.69	3.49617	0.0613042	0.0949499	0.354891	2.74118
1092.5	1051.01	1171.73	1582.24	994.192	1027.05	919.161	1204.98	1185.59	1172.19	1171.67	1169.27	1173.76	1139.1	3.49188	0.0688552	0.0988952	0.319206	7.09709
1086.73	1073.04	1171.71	1558.36	977.507	974.43	915.279	1183.17	1172.69	1179.07	1202.06	1170.68	1161.76	1164.52	3.37544	0.057768	0.0757393	0.31757	2.4129
1078.47	1057.49	1176.66	1577.09	1008.88	1012.7	906.472	1206.21	1170.38	1179.82	1163.95	1146.66	1147.68	1175.97	3.54612	0.0675143	0.0825976	0.307396	4.4129
1043.7	1062.65	1162.98	1555.9	987.056	1015.33	902.812	1199.59	1184.01	1167.28	1170.41	1169.59	1138.25	1155.73	3.6113	0.0641239	0.0850752	0.322534	6.70478
1065.69	1042.32	1181.58	1587.15	982.426	1031.84	906.077	1225.16	1181.49	1173.92	1167.71	1147.05	1138.19	1138.59	3.44322	0.0736706	0.0930224	0.309192	1.60748
1075.34	1059.31	1192.44	1591.63	963.117	1011.21	922.93	1191.36	1183.08	1169.99	1160.92	1137.51	1181.23	1205.23	2.92754	0.0647615	0.0688298	0.334439	4.80875
1071.04	1054.11	1142.79	1529.5	984.613	1009.29	888.364	1189.22	1176.41	1166.61	1182.25	1176.67	1174.86	1171.37	3.30765	0.0648143	0.0774659	0.301939	5.94117
1076.89	1063.6	1170.06	1551.74	966.177	1023.35	905.627	1225.13	1205.54	1155.56	1145.85	1168.84	1194.56	1194.74	3.47655	0.0609258	0.087183	0.316419	5.36486
1067.56	1068.15	1153.14	1551.12	991.339	984.726	908.064	1192.14	1194.28	1179.31	1211.94	1147.46	1168.93	1151.46	3.37756	0.0538764	0.0900131	0.339462	6.73624
1072.23	1079.26	1140.04	1475.55	966.36	1026.19	901.183	1194.16	1206.57	1154.65	1208.63	1156.48	1162.01	1154.01	3.17051	0.0731404	0.108251	0.304214	5.76068
1073.37	1041.87	1112.99	1560.95	972.244	987.002	903.248	1197.51	1166.15	1175.68	1188.58	1139.74	1217.21	1164.41	3.30315	0.0589876	0.0880111	0.316678	4.41489
1087.1	1038.91	1238.12	1520.02	966.141	1012.43	896.829	1177.26	1198.72	1170.3	1214.39	1181.19	1176.42	1124.42	3.4149	0.0672794	0.0991604	0.312213	8.57101
1056.16	1061.97	1166.18	1509.79	985.202	971.506	909.625	1153.1	1179.48	1197.64	1174.34	1206.01	1172.11	1140.4	3.56688	0.0699581	0.0845304	0.322105	5.55502
1031.23	1068.34	1158.09	1473.4	973.898	989.286	894.228	1193.31	1173.42	1165.27	1194.56	1147.62	1172.93	1151.68	3.08685	0.0700888	0.08176	0.334485	7.21345
1052.98	1081.67	1169.41	1475.91	1012.28	1016.36	906.026	1213.17	1168.04	1184.09	1195.75	1188.92	1150.45	1167.22	3.23055	0.0594117	0.0912009	0.316081	4.92854
1069.28	1043.94	1157.35	1547.91	990.429	993.875	905.2	1194.95	1148.91	1181.36	1193.3	1152.11	1141.98	1161.21	3.3785	0.0549436	0.0792485	0.337595	7.34856
1065.89	1081.19	1215.78	1578.53	996.035	982.227	902.65	1220	1201.47	1191.54	1193.68	1143.83	1123.07	1163.94	3.37735	0.068845	0.0791754	0.319898	4.19296
1070.74	1050.75	1128.22	1545.5	993.1	1038.41	907.103	1203.99	1175.84	1183.53	1175.05	1160.33	1179.8	1127.73	3.50924	0.0726061	0.0969168	0.297433	4.14336
1059.24	1040.56	1187.07	1523.27	996.018	998.035	912.445	1204.34	1193.18	1183.68	1170.59	1129.7	1185.17	1166.11	3.60902	0.059215	0.0818825	0.324466	7.83746
1064.24	1044.6	1146.91	1541.7	950.063	1006.47	909.178	1157.09	1197.03	1152.97	1171.23	1184.29	1158.29	1152.95	3.43875	0.070766	0.0862843	0.31393	4.58458
1060	1039.52	1116.51	1547.89	981.603	989.26	903.196	1196.68	1180.23	1192.52	1152.72	1154.95	1162.43	1157.63	3.27883	0.062473	0.0782275	0.330215	6.94797
1050.88	1060.67	1163.27	1546.23	954.303	987.467	902.152	1190.53	1176.48	1187.28	1148.33	1128.73	1166.29	1162.72	3.43145	0.0641442	0.0984232	0.330393	5.95169
1086.59	1037.91	1119.9	1586.45	950.666	984.317	903.55	1174.47	1200.65	1178.19	1169.93	1160.38	1146.35	1154.67	3.15917	0.0905728	0.0717161	0.352956	9.55156
1052.76	1045.67	1160.68	1553.96	994.153	997.622	907.308	1218.15	1176.06	1181.73	1173.13	1197.62	1165.11	1142.08	3.29013	0.0717515	0.0803937	0.344799	6.81961
1104.95	1055.72	1173.93	1519.55	1014.61	1001.04	924.075	1172.02	1192.98	1163.12	1202.19	1182.62	1192.72	1147.71	3.2449	0.0600557	0.0883784	0.3321	3.91178
1063.82	1075.95	1163.87	1545.8	1018.63	980.804	904.715	1177.22	1170.62	1157.11	1168.04	1150.36	1156.75	1155.81	3.09919	0.0536821	0.0904884	0.330681	6.14022
1075.29	1026.23	1201.76	1617.62	969.229	1022.69	924.79	1182.3	1165.13	1159.5	1135.75	1138.15	1188.54	1153.69	3.28614	0.0586538	0.0958251	0.308211	6.33306
1074.76	1091.31	1171.11	1544.4	973.192	989.043	903.973	1184.16	1196.95	1201.67	1145.67	1118.9	1130.18	1142.03	3.43849	0.0832875	0.100138	0.297871	10.7427
1050.06	1049.53	1185.11	1574.09	962.872	999.681	903.657	1218.66	1172.49	1174	1158.91	1159.62	1166.04	1148.05	3.29221	0.0666192	0.0762263	0.353477	4.61825
1062.01	1060.01	1158.09	1528.76	966.904	1002.37	901.152	1211.05	1203.95	1187.99	1189.82	1182.98	1156.34	1140.3	3.60937	0.0611211	0.0773629	0.285349	4.71316
1051.43	1048.92	1178.49	1575.33	994.323	999.199	904.195	1198.55	1151.47	1178.34	1184.23	1156.24	1137.49	1120.83	3.72822	0.0619629	0.085049	0.341851	6.36506
1034.54	1077.69	1167.13	1550.18	1013.91	993.273	920.131	1207.38	1159.92	1184.44	1149.22	1152.52	1185.96	1144.22	3.56466	0.0623382	0.0934698	0.299731	5.39543
1092.99	1073.37	1136.63	1520.27	1010.89	974.717	907.176	1169.06	1186.16	1185.14	1163.77	1178.96	1161.37	1126.59	3.32506	0.0720446	0.0889462	0.29947	6.57852
1089.37	1070.26	1182.23	1534.6	947.936	998.574	914.283	1192.44	1149.66	1174.14	1137.92	1144.25	1155.36	1181.1	3.43447	0.073459	0.0879492	0.297749	4.52817
1075.29	1055.88	1156.6	1514.64	974.367	1017.21	905.305	1198.52	1132.41	1168.65	1174.18	1152.63	1161.63	1187.45	3.1385	0.0708081	0.100906	0.333613	6.66114
1077.67	1075.85	1126.42	1508.74	929.557	1000.57	912.829	1195.62	1192.54	1174.12	1166.84	1142.36	1147.05	1141.83	3.30581	0.0651923	0.0935523	0.327482	5.26257
1061.28	1024.88	1156.95	1507.86	1006.42	1019.39	907.719	1178.71	1183.04	1158.96	1145.81	1159.5	1134.26	1130.28	2.87684	0.0757781	0.0894341	0.321381	7.17829
1082.85	1020.19	1180.89	1533.82	989.603	1038.36	911.263	1170.19	1163.57	1178.71	1188.3	1147.96	1152.57	1144.04	3.57337	0.0526758	0.0820704	0.328982	2.89999
1047.13	1100.2	1166.31	1510.76	959.92	987.468	902.209	1200.02	1196.78	1207.8	1147.95	1174.99	1126.58	1158.64	3.28445	0.0624128	0.0820436	0.310847	4.99626
1075.97	1046.66	1180.13	1520.92	1000.37	1015.25	905.94	1193.74	1170.97	1179.15	1179.68	1148.91	1155.73	1174.55	3.47588	0.0510777	0.0911032	0.307166	2.09819
1085.43	1065.3	1173.38	1545.88	972.262	1035.48	902.723	1186.82	1165.24	1162.89	1179.56	1184.98	1168.85	1176.65	3.07372	0.0668236	0.0890822	0.282823	4.10721
1079.14	1033.78	1195.64	1532.5	992.476	982.281	901.778	1191.7	1192.7	1161.99	1164.63	1166.05	1151.22	1146.17	3.54867	0.0741547	0.0863079	0.320475	5.04346
1069.86	1023.23	1118.46	1515.93	1003.36	969.071	913.606	1189.73	1198.32	1190.21	1170.2	1205.18	1182.45	1136.3	3.39783	0.067028	0.0947406	0.332161	4.2268
1038.46	1068.85	1187.12	1497.14	955.058	979.9	904.838	1197.8	1183.68	1193.73	1155.6	1153.19	1165.05	1139.02	3.34466	0.0589516	0.0953528	0.313558	7.3209
1081.9	1077.6	1198.11	1529.18	999.17	975.081	913.462	1175.21	1182.5	1182.88	1175.32	1159.45	1160.45	1138.03	3.63071	0.0694844	0.0964928	0.296222	8.64086
1045.59	1079.77	1215.21	1530.64	987.048	1023.89	910.276	1199.27	1199.9	1215.92	1151.43	1172.48	1149.16	1182.16	3.59673	0.0561573	0.0789905	0.305814	2.46343
1055.43	1064.22	1152.63	1475.3	978.253	1017.08	919.163	1174.75	1173	1200.02	1166.05	1178.99	1139.39	1170.55	3.22942	0.0673247	0.0826583	0.319634	3.11448
1065.13	1001.09	1150.25	1474.76	1002.37	1006.56	907.77	1200.85	1209.68	1172.21	1179.01	1174.52	1154.97	1189.14	3.14837	0.0581101	0.0786396	0.313889	1.6209
1090.09	1038.06	1134.09	1514.31	1020.53	1007.24	907.306	1163.04	1190.9	1181.77	1204.78	1176.62	1160.07	1157.36	3.30752	0.0477695	0.0813289	0.309323	4.10259
1051.24	1025.05	1184.49	1509.38	954.593	1009.29	898.775	1207.35	1181.37	1174.32	1183	1149.67	1173.6	1153.65	3.63388	0.0521066	0.0946935	0.306646	6.19642
1086.63	1047.91	1134.57	1570.97	970.398	998.711	907.937	1200.66	1194.19	1179.97	1192.81	1145.18	1172.85	1132.77	3.72468	0.0826681	0.0833775	0.289002	4.5709
1078.92	1066.31	1120.37	1478.58	969.261	1024.38	899.624	1216.22	1165.41	1186.72	1137.17	1157.41	1153.26	1150.56	3.33158	0.0526987	0.0864816	0.281969	4.2909
1082.24	1015.16	1217.72	1525.5	985.999	1021.57	904.127	1194.9	1159.33	1175.95	1163.41	1176.25	1153.07	1180.64	3.39134	0.0582808	0.0891047	0.281767	6.33691
1054.46	1095.18	1195.57	1567.12	940.255	1010.09	918.846	1178.62	1185.18	1162.15	1154.27	1183.52	1190.52	1126.75	3.66395	0.0565737	0.0876421	0.317694	8.69439
1045.46	1054.46	1207.95	1583.64	973.919	1018.87	896.403	1158.94	1181.38	1180.85	1179.28	1184.73	1147.75	1135.63	3.22812	0.0710962	0.0823998	0.337889	1.79444
1067.39	1003.53	1189.27	1548.31	1010.58	1003.96	899.35	1217.68	1199.46	1160.39	1201.76	1110.81	1150.56	1150.2	3.25747	0.0656042	0.0985839	0.307858	3.90631
1066.01	1064.08	1141.06	1556.72	964.353	977.303	903.787	1201.23	1174.56	1174.64	1173.91	1155.07	1152.67	1138.16	3.61119	0.0664568	0.0856704	0.306139	5.17201
1050.15	1071.06	1178.46	1539.62	955.087	994.974	897.617	1225.98	1215.59	1206.19	1164.04	1195.71	1169.08	1167.02	3.40717	0.0657455	0.0914901	0.304487	4.21521
1050.54	1036.56	1150.52	1539.69	963.016	1020.87	910.44	1202.45	1167.05	1178.03	1211.12	1167.52	1164.58	1152.47	3.44444	0.0618377	0.0849147	0.310439	7.58902
1080.5	1069.77	1182.97	1514.1	982.506	1018.09	897.653	1237.65	1149.24	1182.03	1176.25	1172.41	1160.57	1151.61	3.39343	0.0747322	0.0811592	0.326924	5.86811
1052.98	1020.41	1159.35	1549.86	982.427	966.003	906.406	1199.49	1169.92	1182.11	1212.78	1200.02	1112.88	1137.09	3.4476	0.0670089	0.0913574	0.293205	5.84006
1067.76	1019.72	1189.93	1529.51	1003.82	987.649	905.415	1210.06	1212.74	1185.59	1173.03	1177.6	1177.25	1161.04	3.48237	0.0444813	0.0717072	0.368176	9.20067
1083.42	1081.46	1165.25	1577.36	978.448	1006.35	907.096	1207.69	1197.59	1187.33	1177.87	1148.77	1146.34	1164.37	3.12485	0.0712204	0.0813547	0.346378	4.70418
1083.14	1034.52	1215.31	1560.5	956.269	1004.8	910.143	1205.62	1154.43	1175.82	1194.98	1154.68	1165.31	1140.82	3.09719	0.0629336	0.0916737	0.340904	5.11591
1079.58	1053.98	1150.49	1572.37	1015.85	973.686	904.611	1202.13	1167.75	1176.18	1166.54	1192.41	1145.48	1159.41	3.42202	0.0825517	0.0996353	0.3157	6.66276
1068.64	1050.87	1198.15	1509.42	1003.83	969.997	902.741	1205.29	1156.93	1183.16	1167.3	1139.34	1162.85	1163.73	3.60641	0.0598578	0.0937954	0.306909	6.09925
1068.55	1071.66	1144.2	1539.89	988.731	1005.31	903.553	1176.57	1208.57	1203.89	1155.33	1155.91	1135.07	1154.77	3.75731	0.0561631	0.0841953	0.339353	5.56861
1071.3	1047.15	1150.43	1569.45	973.671	996.956	911.401	1226.76	1204.75	1200.65	1173.12	1159.97	1123.44	1187.55	3.28703	0.055023	0.0768512	0.350964	4.09178
1064.62	1053.87	1249.23	1522.42	956.317	954.89	909.634	1199.43	1183.38	1198.78	1164.83	1161.26	1176.37	1155.12	3.40683	0.0715104	0.0853232	0.303997	5.46739
1053.09	1102.41	1118.8	1539.53	1007.25	993.042	896.719	1157.87	1171.81	1165.47	1168.47	1161.54	1180.72	1123.55	3.57576	0.0683803	0.0713257	0.303909	4.28918
1074.01	1043.03	1198.7	1538.86	989.555	1031.82	896.092	1185.63	1194.55	1161.91	1133.71	1155.48	1131.16	1138.54	3.10167	0.0641207	0.0789661	0.308096	4.9575
1055.98	1072.15	1192.97	1550.19	958.111	1021.63	911.427	1188.79	1149.88	1174.77	1161.07	1151.09	1143.41	1155.07	3.27733	0.0638143	0.0699934	0.33511	7.58523
1081.01	1044.57	1183.5	1514.5	993.882	1028.74	897.885	1194.86	1163.16	1196.48	1221.49	1134.64	1152.34	1118.36	3.42178	0.0602928	0.072292	0.344652	8.505
1046.79	1072.58	1150.42	1589.38	991.6	1010.47	911.751	1203.5	1187.24	1165.14	1194.86	1162.88	1154.07	1162.15	3.4755	0.072446	0.095384	0.31227	4.22149
1063.11	1044.87	1196.56	1571.2	955.152	967.943	908.189	1207.15	1175.1	1174.61	1169.86	1141.32	1160.66	1152.55	3.30926	0.0597926	0.0999968	0.299746	3.99193
1076.16	1034.2	1156.11	1590.79	973.669	1012.64	916.93	1226.04	1184.8	1196.63	1159.55	1161.57	1149.89	1169.53	3.21507	0.0684453	0.094312	0.29952	5.94299
1056.66	1047.76	1163.86	1529.24	962.108	968.76	914.842	1189.7	1188.87	1181.98	1158.48	1146.69	1162.49	1156.85	3.28459	0.0615853	0.0744095	0.302606	3.86343
1082.48	1059.51	1155.44	1583.27	1003.5	996.56	910.093	1216.74	1178.64	1180.54	1180.77	1177.59	1169.11	1146.72	3.3895	0.0569446	0.0866111	0.334645	3.56723
1089.6	1044.15	1167.69	1518.62	994.334	1015.67	919.496	1211.61	1172.02	1173.26	1167.07	1150.89	1149.01	1146.07	3.57309	0.0585194	0.0923817	0.316375	6.7645
1067.31	1046.16	1165	1470.22	955.064	1017.63	894.763	1178.58	1211.56	1168.49	1188.37	1186.77	1147.49	1150.59	3.44489	0.0676569	0.0882863	0.295914	5.56513
1070.95	1045.49	1213.56	1531.47	976.855	996.617	913.587	1194.59	1151.08	1223.99	1149.63	1141.05	1140.57	1129.55	3.52292	0.0684086	0.0793489	0.315387	4.18192
1085.37	1039.18	1193.71	1565.03	994.677	1027.44	900.744	1220.54	1167.16	1184.39	1155.65	1170.45	1153.45	1135.42	3.52099	0.0734738	0.0963017	0.304206	6.03365
1068.89	1035.04	1072.47	1532.41	980.12	1038.54	899.06	1197.12	1183.3	1155.55	1182.26	1138.06	1130.65	1164.29	3.45152	0.0726929	0.0780235	0.328945	5.1755
1061.12	1051.33	1148.63	1536.23	978.468	999.521	903.902	1209.15	1176.9	1156.96	1182.18	1131.13	1163.58	1140.06	3.38572	0.064351	0.0906387	0.333919	9.6997
1065.97	1085.9	1176.6	1527.06	1008.9	1010.26	896.026	1202.84	1165.03	1200.03	1136.63	1177.4	1148.48	1188.34	3.55425	0.0633706	0.0880765	0.32123	7.08299
1064.33	1089.56	1157.13	1561.13	976.678	1012.54	915.959	1167.11	1166.11	1165.15	1210.7	1152.77	1171.49	1150.55	3.40334	0.0784456	0.0910333	0.306773	5.15625
1080.83	1051.34	1146.52	1614.47	993.231	1011.47	908.133	1197.09	1170.15	1190.49	1184.63	1168.89	1179.26	1178.71	3.55715	0.071231	0.0820203	0.341038	9.40309
1038.43	1082.39	1162.13	1564.37	1002.46	1030.44	898.819	1195.9	1164.6	1165.23	1188.93	1161.64	1185.72	1162.87	3.30417	0.0579303	0.0852262	0.309477	5.41021
1084.24	1037.39	1158.55	1560.27	980.145	987.799	909.755	1207.58	1171.79	1186.51	1183.35	1188.99	1173.86	1171.28	3.60139	0.0562085	0.0944042	0.314665	6.02991
1064.5	1040.85	1148.08	1564.05	945.364	992.969	906.714	1194.25	1166.93	1181.66	1132.79	1157.6	1142.54	1181.81	3.49247	0.0649934	0.09973	0.363442	5.55897
1033.11	1057.37	1187.33	1516.02	981.21	1010.39	923.523	1200.92	1176.14	1173.23	1186.92	1150.11	1166.57	1127.61	3.37795	0.0764177	0.093926	0.343368	7.43658
1080.32	1075.54	1173.42	1505.52	964.541	988.917	895.242	1226.44	1168.33	1167.96	1166.55	1154.01	1168.8	1187.67	3.15254	0.0559124	0.0881177	0.343112	6.57497
1056.25	1061.34	1116.33	1537.91	987.542	1011.66	909.279	1160.96	1176.62	1200.36	1163.32	1190.54	1175.9	1162.77	3.37991	0.0745751	0.0948962	0.290043	7.39174
1080.28	1055.38	1151.19	1552.97	1025.04	1011.16	906.223	1190.24	1202.21	1200.09	1206.28	1179.13	1154.86	1153.71	3.46411	0.0720376	0.0735179	0.345977	10.067
1071.43	1036.98	1180.77	1591.2	973.76	996.587	905.016	1199.28	1164.72	1141.47	1185.67	1175.26	1168.95	1117.71	3.13954	0.0663513	0.0848674	0.31284	0.401834
1074.78	1047.17	1183.11	1495.15	1000.3	999.87	901.532	1206.99	1188.82	1195.31	1214.28	1123	1135	1170.6	3.39336	0.0494305	0.0657381	0.305654	6.39514
1049.56	1088.17	1187.7	1557.81	990.309	1004.62	922.776	1154.75	1178.33	1189.47	1182.42	1139.1	1169.87	1181.8	3.3286	0.0511577	0.0782406	0.34667	-1.16592
1069.44	1055.51	1196.77	1524.3	940.125	1004.83	913.092	1179.72	1192.25	1192.22	1168.69	1149.89	1148.89	1133.93	3.21487	0.0700717	0.0903778	0.295597	5.30086
1067.61	1040.12	1164.63	1521.79	962.148	1011.65	906.329	1209.48	1188.98	1195.99	1197.32	1163.18	1188.62	1140.71	3.50533	0.0683008	0.0734215	0.300738	6.17708
1040.8	1047.17	1208.79	1544.66	1011.92	1001.15	910.001	1214.46	1182.61	1166.42	1201.87	1116.18	1166.29	1122.07	3.66625	0.0612056	0.0861898	0.267328	6.05865
1060.54	1121.54	1164.31	1573.35	981.193	971.315	904.849	1182.06	1186.53	1203.24	1159.74	1178.75	1167.79	1157.11	3.58114	0.0821441	0.0941707	0.298606	3.27001
1058.85	1116.13	1184.76	1532.69	997.936	1039.23	910.49	1162.35	1194.6	1175.79	1171.61	1173.33	1168.69	1146.52	3.24389	0.0775905	0.0834246	0.358604	4.01113
1077.52	1050.7	1150.47	1509.07	989.998	969.572	903.104	1186.96	1154.52	1190.85	1142.29	1135.7	1152.47	1119.92	3.34879	0.072225	0.0892451	0.306551	3.59134
1062.94	1066.15	1223.86	1544.84	966.423	999.207	901.615	1178.08	1170.61	1173.04	1158.72	1148.17	1142.39	1140.4	3.3161	0.0748616	0.0882885	0.298985	4.48571
1089.66	1053.4	1133.16	1535.66	985.45	1007.49	907.621	1201.93	1167.39	1179.88	1167.57	1169.51	1151.59	1151.26	3.41222	0.0490721	0.0990331	0.323798	7.38133
1050.95	1029.77	1162.56	1542.22	1008.08	990.942	901.691	1202.27	1188.66	1164.45	1215.17	1144.06	1146.92	1150.25	3.38557	0.0733239	0.0903068	0.318686	3.95975
1049.85	1086.62	1151.8	1548.11	972.446	1024.63	896.555	1208.83	1175.96	1192.07	1184.91	1135.18	1187.22	1195.11	3.58126	0.0638722	0.0648222	0.321327	7.01718
1065.73	1033.32	1176.12	1528.96	973.934	992.078	909.336	1216.84	1180	1162.95	1150.9	1140.4	1153.69	1177.62	3.49536	0.0549189	0.0801292	0.293734	2.85424
1060.94	1054.12	1177.36	1562.12	989.562	1015.18	896.345	1182.4	1194.94	1158.33	1149.16	1184.67	1136.62	1172.19	3.28738	0.0573968	0.0974608	0.306443	8.13434
1075.75	1092.67	1209.9	1579.77	1023.43	981.722	913.949	1154.66	1179.81	1182.18	1203.52	1122.52	1191.05	1172.29	3.29749	0.0644266	0.0781843	0.299877	4.74131
1094.99	1040.22	1195.74	1589.99	967.872	993.601	908.369	1230.55	1183.16	1183.81	1171.12	1158.08	1155.05	1129.93	3.68909	0.0557058	0.0804059	0.315541	6.74773
1073.91	1080.51	1170	1592.66	995.991	1026.93	895.96	1198.29	1207.33	1166.75	1151.15	1142.66	1145.17	1167.98	3.43719	0.0691434	0.0770128	0.28932	4.64677
1044.75	1088.25	1164.1	1533.8	978.806	1035.61	900.764	1194.31	1183.53	1140.9	1195.67	1186.67	1161.88	1164.83	3.65121	0.0515038	0.101749	0.316713	4.58722
1060.36	1057.68	1160.77	1540.63	1013.23	1013.01	909.049	1192.46	1176.98	1186.53	1185.97	1175.68	1154.98	1128.66	3.54668	0.0570391	0.0874929	0.26763	8.01896
1082.35	1046.06	1159.45	1579.96	1000.3	993.816	895.711	1199.15	1165.8	1190.82	1169.94	1164.46	1125.42	1152.8	3.42477	0.057821	0.0789885	0.272069	8.76523
1049.07	1057.74	1163.05	1549	995.954	997.625	914.264	1190.4	1140.21	1158.54	1202.57	1192.7	1174.21	1162.31	3.25971	0.0748402	0.0847154	0.334711	3.76504
1048.92	1056.03	1157.51	1549.25	945.635	999.894	916.483	1183.54	1203.68	1168.37	1211.85	1172.45	1164.87	1181.35	3.37064	0.0748526	0.0966523	0.307585	6.05509
1042.49	1046.61	1189.43	1544.92	1005.93	987.945	912.255	1203.25	1199.74	1166.32	1187.79	1150.79	1182.21	1174.5	3.33838	0.0579263	0.0832566	0.34662	5.39784
1077.8	1052.22	1196.17	1532.43	995.286	1008.09	916.35	1219.45	1176.06	1192.54	1154.09	1157.2	1159.28	1149.61	3.63769	0.0677288	0.071379	0.337954	2.54695
1061.68	1062.96	1179.24	1526.96	1013.59	1012.6	908.797	1182.31	1180.96	1180.01	1153.72	1154.78	1206.32	1146.59	3.54134	0.0485368	0.0857003	0.350373	7.17348
1073.24	1052.24	1160.39	1560.22	979.461	1000.54	911.411	1188.7	1164.9	1159.38	1173.69	1129.71	1139.31	1133.06	3.62485	0.0554384	0.0891828	0.345121	3.09878
1097.21	1043.84	1161.54	1564.31	952.865	994.938	909.096	1215.75	1148.9	1170.29	1192.44	1187.98	1174.94	1152.15	3.05551	0.0648351	0.0876015	0.321121	6.50866
1046.97	1025.69	1140.68	1498.52	951.494	1004.24	909.657	1175.62	1178.67	1167.55	1156.79	1167.71	1181.88	1148.8	3.31113	0.0569529	0.111827	0.334557	5.33812
1067.75	1039.86	1169.4	1499.42	1001.17	1041.72	914.797	1214.65	1203.15	1190.03	1160.22	1155.91	1154.31	1179.42	3.43452	0.0581646	0.0723352	0.300191	8.43631
1074.61	974.65	1185.63	1524.21	940.625	998.662	905.824	1206.88	1194.63	1173.39	1182.03	1127.71	1115.38	1152.14	3.40481	0.0766068	0.0871191	0.282673	5.28907
1038.45	1061.34	1137.45	1543.59	1001.55	989.05	907.668	1177.64	1174.61	1191.67	1180.95	1159.4	1192.17	1154.4	3.42727	0.0689583	0.0886768	0.278096	5.38768
1049.15	1042.75	1138.46	1564.35	964.15	1015.68	896.745	1185.5	1178	1166.19	1171.05	1136.18	1153.77	1133.39	3.29777	0.068632	0.0755906	0.305754	6.22601
1069.28	1099.51	1140.4	1545.95	1014.53	988.041	894.391	1188.57	1196.73	1186.22	1197.86	1164.22	1177.83	1153.82	3.35796	0.0544604	0.0981999	0.322699	4.51594
1098.48	1068.42	1136.8	1542.8	981.64	999.995	900.71	1194.6	1203.14	1149.61	1176.77	1205.3	1125.21	1155.25	3.49183	0.0808329	0.0849592	0.28115	3.17098
1056.36	1065.87	1153.15	1562.13	1003.89	1016.48	911.188	1174.49	1153.24	1184.56	1190.15	1182.24	1143.59	1166.1	3.24576	0.0784282	0.0952561	0.310303	6.07954
1055.75	1069.24	1207.2	1571.18	950.01	1029.66	883.068	1166.67	1155.39	1185.62	1141.31	1183.47	1154.04	1143.24	3.75856	0.0628869	0.0685729	0.263613	4.64663
1071.96	1084.61	1173.43	1586.12	993.471	1009.51	912.255	1201.84	1179.32	1168.37	1195.65	1141.1	1167.76	1145.75	3.49076	0.0595872	0.0892334	0.302572	7.50914
1063.26	1034.71	1173.31	1573.44	988.857	983.904	895.072	1205.84	1191.26	1173.66	1178.58	1156.61	1181.99	1151.19	3.32825	0.0698656	0.0893494	0.314174	4.20732
1047.44	1051.21	1183.91	1569.86	968.846	1005.06	903.074	1153.03	1166.44	1188.54	1165.98	1135.16	1147.21	1125.02	3.49251	0.061031	0.0881918	0.309604	6.67483
1087.34	1044.53	1202.2	1536.71	989.221	1003.55	902.582	1205.78	1152.95	1194.11	1175.21	1181.57	1152.86	1164.6	3.39006	0.0625793	0.0762307	0.295208	5.52293
1060.89	1063.85	1198.06	1514.33	983.929	1041.9	905.388	1182.56	1181.32	1176.44	1154.12	1137.41	1152.47	1180.34	3.66598	0.0616691	0.107401	0.352083	10.9248
1080.7	1053.93	1201.9	1522.49	992.368	996.442	909.516	1181.9	1198.85	1169.7	1162.47	1159.98	1169.88	1164.05	3.21902	0.0561005	0.0841462	0.301967	5.20702
1046.99	1083.33	1120.68	1565.62	963.402	1023.88	928.107	1201.16	1167.13	1187.7	1168.64	1172.61	1146.66	1153.57	3.33865	0.0674299	0.0913936	0.309793	4.34463
1072.82	1060.69	1188.57	1543.52	1017.88	1015.79	904.515	1204.02	1182.1	1165.13	1166.23	1164.24	1176.2	1131.15	3.44054	0.070367	0.0869568	0.332127	4.01014
1065.95	1062.31	1147.8	1516.3	1037.21	1035.88	902.527	1179.54	1137.74	1195.22	1176.59	1155.08	1169.42	1156.8	3.57685	0.0735336	0.0950068	0.29119	8.25337
1056.32	1065.44	1162.7	1578.28	1009.44	996.981	908.605	1175.99	1169.99	1208.36	1177.64	1151.82	1168.17	1158.2	3.23958	0.0604145	0.0738474	0.290792	5.63729
1041.06	977.964	1196.05	1563.56	999.522	950.963	904.636	1184.81	1176.99	1172.03	1163.74	1101.96	1154.18	1151.07	3.38979	0.0587721	0.0917443	0.286806	7.50574
1068.14	1076.12	1189.11	1561.76	1006.58	1019.51	908.017	1218.04	1153.7	1202.82	1165.37	1127.55	1128.6	1147.32	3.23965	0.0669636	0.114201	0.305534	5.34683
1036.73	1040.21	1166.35	1543.43	988.055	1005.46	905.583	1201.36	1165.6	1177.55	1145.87	1178.27	1151.52	1140.77	3.43072	0.0679556	0.0920951	0.326034	3.57504
1043.57	1051.59	1142.76	1593.02	985.346	1017.82	902.139	1199.62	1202.3	1173.34	1179.84	1178.33	1154.91	1156.13	3.14951	0.0601398	0.0698259	0.328158	6.48632
1084.51	1089.36	1134.9	1541.38	960.499	996.343	907.851	1201.26	1177.1	1199.76	1185.69	1155.95	1144.75	1147.17	3.30865	0.0728062	0.0848229	0.329578	4.63689
1079.71	1067.89	1185.5	1521.78	947.753	989.633	902.537	1199.89	1182.1	1193.99	1158.55	1180.31	1172.77	1163.28	3.12301	0.0518547	0.0780699	0.344078	1.89357
1079.38	1014.22	1126.29	1562.62	992.071	1004.58	911.844	1182.53	1191.88	1171.42	1165.92	1162.71	1176.39	1156.5	3.08473	0.0555499	0.076883	0.330939	7.46366
1048.83	1024.29	1154.02	1571.38	967.805	969.305	909.971	1183.7	1160.77	1165.48	1194.85	1158.17	1150.16	1168.15	3.23106	0.0676244	0.0787909	0.331165	4.24386
1051.14	1048.35	1171.15	1542.02	1021.62	1010.62	903.387	1227.4	1153.62	1185.02	1174.57	1127.9	1178.24	1150.09	3.41356	0.073436	0.0789852	0.32587	8.16644
1073.37	1050.18	1154.93	1528.32	1003.63	966.903	915.418	1196.3	1180.44	1194.44	1177.82	1190.14	1176.64	1156.91	3.91021	0.0707465	0.0949334	0.351033	5.47612
1081.73	1067.4	1178.52	1531.63	980.348	1014.61	911.09	1162.73	1188.03	1180.67	1160.43	1164.64	1152.48	1160.23	3.5824	0.0797631	0.0870021	0.29821	4.35596
1062.5	1058.81	1188.8	1479.73	944.307	977.358	896.354	1167.07	1174.38	1206.47	1200.41	1141.27	1160.59	1142.23	3.76831	0.0720265	0.0848201	0.329333	7.9333
1059.09	1053.17	1153.35	1550.24	994.348	1003.25	905.144	1213.35	1177.63	1191.43	1186.21	1134.31	1143.19	1129.26	3.40938	0.0783578	0.0996109	0.333161	7.17786
1087.41	1069.84	1176.09	1533.05	955.082	1047.14	901.215	1185.4	1175.99	1181.68	1168.95	1130.24	1192.23	1121.03	3.48818	0.0818212	0.102945	0.318255	5.89304
1084.51	1065.18	1147.91	1579.17	985.253	1033.16	900.727	1218.48	1186.77	1182.17	1172.64	1141.81	1169.63	1164.67	3.35791	0.0534656	0.0827949	0.292783	4.23949
1059.65	1032.35	1187.5	1532.99	970.396	995.084	912.798	1182.87	1177.23	1200.82	1179.51	1157.07	1187.84	1159.43	3.42852	0.078369	0.0630808	0.280081	3.12259
1069.92	1021.32	1161.34	1490.12	965.639	991.257	907.649	1224.42	1178.34	1184.48	1156.53	1191.43	1164.05	1192.23	3.68243	0.0714749	0.0788816	0.295996	2.6083
1081.85	1043.42	1164.99	1594.36	952.795	1021.97	903.574	1189.5	1181.91	1198.8	1170.72	1156.38	1172.75	1169.59	3.5418	0.0762717	0.082351	0.301041	8.23272
1069.38	1045.6	1169.43	1552.92	1004.84	994.445	903.752	1177.59	1151.12	1171.46	1153.42	1112.88	1159.27	1169.98	3.40128	0.0776457	0.0800323	0.316213	7.26515
1060.7	1080.04	1102.69	1527.94	989.292	1035.29	904.086	1185.78	1169.5	1169.74	1165.21	1163.89	1174.26	1169.86	3.48816	0.054844	0.0807772	0.319815	4.27885
1090.13	1044.37	1133.87	1512.66	953.84	1013.91	913.521	1227.67	1218.43	1203.66	1207.59	1137.68	1163.3	1168.35	3.52432	0.065696	0.0931859	0.369465	5.64862
1075.43	1087.41	1198.57	1576.31	1007.37	977.219	921.85	1208.17	1164.48	1199.31	1186.6	1128.81	1166.42	1159.61	3.4597	0.0590321	0.08417	0.274086	7.61705
1076.44	1087.05	1196.38	1576.44	1006.4	1002.26	902.709	1173.67	1164.23	1166.65	1182.77	1140.67	1153.38	1157.85	3.28555	0.0706913	0.0924695	0.345789	4.80697
1068.21	1029.45	1179.76	1532.62	998.18	1016.96	904.435	1191.72	1164.02	1182.1	1140.6	1198.61	1140.67	1158.27	3.28928	0.06125	0.0730937	0.315312	4.1052
1074.08	1081.57	1174.62	1593.53	959.543	1006.77	902.547	1187.77	1177.17	1195.48	1176.19	1135.59	1171.91	1192.99	3.23896	0.0585015	0.0889021	0.324078	8.69126
1055.27	1034.17	1158.08	1527.25	979.78	1003.87	884.133	1183.67	1181.03	1148.88	1209.07	1190.49	1142.16	1160.25	3.42006	0.0598674	0.0852789	0.327636	6.22931
1070.97	1036.01	1164.97	1525.23	963.541	1025.46	901.398	1187.42	1198.54	1188.54	1175.3	1152.84	1185.2	1153.27	3.48709	0.0573205	0.0900334	0.31795	8.44293
1059.24	1068.38	1156.79	1551.01	990.926	1003.75	892.108	1205.5	1192.19	1166.61	1218.31	1145.5	1170.07	1147.49	3.34453	0.0636508	0.0719143	0.310192	5.83186
1049.44	1045.3	1177.74	1544.68	960.008	1001.02	903.109	1214.45	1175.04	1172.4	1137.63	1152.11	1185.3	1154.03	3.74989	0.0728865	0.089221	0.324786	3.69611
1108.62	1067.06	1222.98	1530.32	981.305	1019.54	901.176	1208.15	1166.24	1166.31	1178.51	1162.71	1143.67	1153.7	3.51981	0.0555032	0.101489	0.311836	7.25844
1091.27	1069.49	1175.69	1535.11	976.019	985.862	901.61	1190.73	1172.63	1148.95	1156.06	1158.44	1143.68	1166.99	3.74554	0.0560415	0.104414	0.332464	4.4937
1067.8	1067.17	1181.09	1532.93	1002.42	1013.98	918.615	1182.45	1170.57	1181.1	1183.65	1201.6	1172.07	1164.32	3.6092	0.0700326	0.0942151	0.325375	6.01471
1067.16	1048.22	1204.68	1556.71	1001.49	990.486	894.587	1197.49	1186.5	1171.14	1179.47	1153.92	1152.1	1161.19	3.36498	0.0866463	0.0877441	0.298463	7.15795
1066.82	1037.33	1184.78	1536.1	976.819	1012.47	914.015	1205.42	1171.69	1163.47	1173.84	1182.73	1145.29	1149.09	3.47935	0.0667331	0.0804874	0.306952	4.46083
1064.21	1095.97	1190.01	1546.15	983.074	964.979	910.456	1209.15	1229.59	1179.62	1158.24	1164.2	1164.65	1137.46	3.08526	0.0713079	0.0753661	0.317033	3.094
1069.9	1076.34	1171.08	1581.48	988.321	973.147	903.605	1239.19	1166.44	1204.22	1172.25	1189.68	1168.01	1175.24	3.22736	0.0641909	0.0963406	0.357446	0.687973
1061.3	1063.65	1147.35	1566.43	974.043	1020.33	908.43	1199.22	1176.74	1197.89	1163.43	1151.26	1148.55	1162.12	3.21963	0.0662836	0.073144	0.331293	3.07397
1046.37	1046.1	1134.62	1531.25	998.973	1013.51	905.299	1181.97	1173.82	1180.16	1164.88	1179.03	1148.91	1154.37	3.37805	0.0804267	0.0770134	0.311022	1.46833
1079.08	1054.56	1180.41	1552.18	993.416	1010.23	902.272	1162.59	1166.64	1185.47	1121.42	1151.11	1169.31	1165.97	3.47765	0.0544834	0.0818501	0.32967	7.35299
1052.88	1037.03	1134.06	1552.14	998.203	999.013	910.446	1192.53	1179.34	1190.52	1161.58	1165.43	1173.53	1173.56	3.26899	0.0541461	0.0967358	0.314032	6.67966
1064.6	1004.17	1169.28	1570.69	1020.96	1041.95	898.07	1221.27	1179.47	1175.72	1169.59	1153.21	1175.75	1110.3	3.52267	0.0553288	0.081716	0.323451	5.37741
1052.35	1052.47	1140.48	1523.73	970.354	996.043	899.993	1231.6	1182.9	1156.43	1192.68	1154.68	1158.91	1157.97	3.41161	0.0691101	0.0904648	0.313551	6.81852
1078.92	1039.35	1176.85	1552.78	977.439	992.59	912.661	1167.22	1179.59	1176.51	1144.54	1176.06	1177.19	1150.94	3.61186	0.0627346	0.0916555	0.330801	7.43635
1060.88	1044.32	1184.42	1489.75	953.701	984.333	902.675	1213.03	1175.53	1174.96	1169.92	1159.84	1169.28	1141.03	3.534	0.0629142	0.0945894	0.310575	4.68564
1054.65	1059.18	1197.88	1558.07	977.315	1007.66	910.864	1184.26	1187.69	1197.12	1181.27	1148.78	1161.11	1136.28	3.42081	0.0607257	0.0862631	0.355374	5.75096
1060.39	1061.74	1209	1542.18	954.919	984.946	914.524	1192.21	1160.07	1180.75	1161.64	1176.5	1168.1	1111.6	3.66118	0.0761873	0.10362	0.328907	3.04918
1089.94	1045.87	1182.32	1550.44	944.388	998.909	903.114	1176.13	1164.8	1190.38	1136.95	1167.23	1175.28	1128.37	3.56002	0.0575922	0.0776646	0.311047	5.32474
1087.69	1054.68	1140.92	1567.2	996.54	995.297	911.774	1202.13	1203.7	1158.56	1160.4	1123.29	1176.89	1170.9	3.3108	0.0661893	0.085749	0.297887	8.323
1077.14	1051.1	1169.54	1512.81	989.261	1016.44	914.506	1203.79	1140.37	1167.29	1185.06	1188.01	1184.68	1171.37	3.52441	0.0706804	0.0983263	0.277393	6.49127
1064.98	1066.8	1209.82	1548.85	970.132	978.625	907.045	1162.65	1179.79	1178.71	1162.1	1148.56	1198.84	1148.19	3.32687	0.077968	0.0845968	0.30421	6.13668
1067.84	1041.81	1146.39	1568.96	1001.03	995.227	903.98	1167.74	1177.97	1168.97	1153.34	1132.35	1168.36	1168.93	3.12911	0.0653994	0.0926936	0.298252	6.21166
1061.42	1059.18	1157.77	1539.41	1000.89	983.395	902.635	1196.27	1176.94	1172.81	1141.21	1162.41	1177.33	1146.6	3.45739	0.0754907	0.0971075	0.311743	5.58238
1062.56	1058.38	1190.48	1529.07	982.901	1016.93	913.612	1174.36	1165.55	1178.37	1135.48	1156.12	1169.09	1158.3	3.59752	0.0659976	0.0880775	0.320615	6.46531
1064.88	1055.57	1171.84	1600.41	957.911	986.489	904.71	1173.07	1152.37	1183	1179.14	1140.74	1165.91	1163.13	3.45646	0.0648328	0.0628986	0.306051	7.64761
1068.27	1075.9	1180.89	1568.05	985.493	1002.16	915.933	1192.8	1177.28	1185.96	1171.41	1198.68	1146.61	1174.75	3.16484	0.0715909	0.0789696	0.334909	6.47212
1084.39	1045.24	1146.66	1546.95	969.875	1014.13	896.252	1181.51	1182.41	1182.85	1169.11	1192.56	1179.23	1126.97	3.45203	0.0695242	0.0845837	0.293677	4.8216
1085.05	1043.42	1166.09	1571.17	1006.43	1015.41	922.394	1198.68	1178.46	1162.15	1164.59	1124.27	1199.9	1165.43	3.46757	0.0639707	0.0795599	0.336194	7.85244
1054.51	1025.79	1177.42	1571.45	970.612	1014.59	907.161	1195.12	1176.74	1157.68	1197.15	1155.25	1129.51	1135.55	3.42904	0.0548433	0.080488	0.316885	8.06304
1060.37	1084.78	1203.69	1578.42	987.202	986.557	896.591	1160.33	1197.99	1208.58	1178.16	1182.55	1158.82	1122.64	3.36099	0.0549686	0.0950802	0.334966	7.48271
1054.51	1035.58	1156.91	1554.21	984.627	989.162	905.31	1169.24	1185.47	1171.08	1157.69	1172.63	1165.18	1156.27	3.14015	0.0690518	0.0854828	0.274694	6.33959
1057.1	1106.18	1199.37	1553.24	1001.6	1036.67	904.522	1182.19	1166.1	1204.43	1162.46	1128.91	1167.36	1181.27	3.30799	0.0569848	0.0791718	0.30955	9.01
1057.71	1029.26	1148.25	1577.64	985.094	993.939	900.788	1200.05	1179.61	1188.58	1163.32	1196.86	1167.95	1157.67	3.68086	0.0631892	0.0903768	0.31767	5.22223
1084.43	1060.18	1157.92	1591.92	985.908	1023.8	901.332	1207.23	1159.38	1200.85	1194.94	1134.82	1147.06	1139.42	3.33682	0.070861	0.0740387	0.302896	2.86439
1085.85	1047.3	1178.12	1526.73	985.426	999.016	911.455	1198.68	1152.91	1198.15	1160.07	1139.42	1177.84	1148.73	3.26719	0.0597248	0.102157	0.305214	4.33725
1056.45	1056.07	1162.25	1517.72	983.031	1008.22	901.869	1203.35	1174.82	1179.55	1174.63	1178.17	1152.86	1127.01	3.43925	0.0574179	0.0733015	0.337448	5.12205
1053.23	1068.51	1164.9	1552.08	936.963	1009.24	916.843	1228.89	1199.65	1202.34	1191.77	1174.47	1166.68	1163.17	3.40077	0.0587144	0.085014	0.324279	8.29035
1069.39	1039.79	1196.58	1574.42	981.549	1015.4	899.352	1177.67	1158.28	1164.09	1177.07	1140.73	1154.72	1140.86	3.08933	0.0759659	0.0880517	0.30745	8.34633
1069.35	1036.65	1140.16	1505.45	952.452	1010.04	907.977	1219.02	1140.38	1194.52	1171.21	1163.69	1153.22	1135.31	3.32653	0.0674479	0.0794297	0.301071	4.45515
1071.7	1062.91	1127.32	1515.98	975.152	1006.55	900.689	1187.36	1186.99	1160.58	1147.04	1165.37	1170.46	1168.85	3.39501	0.0765269	0.082425	0.332966	4.13333
1069.03	1033.56	1113.11	1582.42	974.592	994.765	908.119	1238.3	1182.18	1182.48	1173.59	1151.24	1141.07	1146.97	3.83098	0.0546261	0.0820452	0.341354	6.95292
1062.41	1030.88	1178.41	1508.85	1027.54	1023.35	913.153	1216.17	1179.79	1168.36	1177.22	1124.24	1187.39	1156.74	3.36414	0.0726099	0.088978	0.362762	4.34617
1061.1	1058.01	1181.45	1549.24	981.721	1013.75	920.511	1200.62	1187.38	1172.7	1147.99	1146.07	1163.52	1188.7	3.57708	0.0700521	0.0787787	0.31434	6.01434
1057.55	1029.92	1169.9	1550.22	984.673	999.792	897.435	1173.04	1143.78	1189.01	1173.14	1191.26	1161.54	1145	3.49375	0.0598133	0.081715	0.321338	5.99615
1055.43	1031.83	1113.09	1508.98	974.208	1014.48	910.879	1174.12	1141.15	1151.86	1189.25	1107.16	1169.01	1171.89	3.25251	0.0593338	0.10151	0.32936	4.64787
1051.56	1027.09	1138.53	1579.17	1010.72	1034.06	906.563	1214.4	1182.94	1177.31	1162.23	1145.81	1156.85	1152.76	3.38468	0.070293	0.079578	0.358928	3.02315
1062.39	1101.74	1174.12	1551.54	977.961	1049.8	903.259	1219.6	1199.59	1161.02	1162.91	1107.82	1151.91	1120.27	3.1627	0.0637276	0.0886348	0.312112	7.13975
1070.29	1075.62	1174.85	1541.25	992.552	1027.61	904.229	1151.67	1177.74	1190.38	1150.43	1200.66	1170.43	1131.73	3.20429	0.0728901	0.103363	0.30541	7.71544
1080.63	1057.34	1141.34	1574.71	965.754	1025.12	911.282	1193.76	1197.62	1187.73	1143.9	1180.5	1166.07	1156.65	3.72607	0.0721955	0.0752891	0.325193	4.86255
1063.22	1069.77	1207.82	1533.67	967.135	1000.98	907.998	1180.7	1196.3	1161.04	1137.25	1174.67	1151.59	1175.36	3.39742	0.0619524	0.0844834	0.339578	6.84858
1072.35	1066.81	1152.38	1563.81	972.35	990.899	901.3	1185.34	1153.94	1189.99	1168.38	1227.04	1172.07	1172.22	3.19354	0.0709285	0.0882932	0.322912	4.85172
1076.26	1079.93	1182.67	1547.37	978.133	998.639	907.331	1192.48	1163.13	1152.55	1168.98	1180.31	1169.27	1143.12	3.2983	0.0620055	0.0938905	0.315968	3.85598
1048.65	1049.84	1212.18	1564.51	995.738	1002.97	903.532	1215.37	1183.15	1165.14	1149.22	1171.39	1153.47	1142.67	3.16879	0.0537681	0.0725724	0.29962	2.73225
1088.17	1038.79	1198.99	1574.65	973.653	1001.43	899.5	1192.59	1185.45	1213.17	1189.74	1133.71	1163.15	1171.84	3.37465	0.0693911	0.113665	0.307399	8.49437
1084.82	1044.4	1198.65	1563.08	986.898	1067.78	901.704	1213.58	1186.23	1173.4	1110.59	1151.38	1134.66	1167.95	3.43922	0.0557885	0.0972436	0.28064	4.18286
1058.12	1033.83	1191.74	1546.08	1023.13	1020.61	902.799	1195.59	1186.7	1189.11	1169.95	1145.69	1151.02	1137.64	3.65152	0.077939	0.0934545	0.295072	4.62632
1067.61	1073.15	1152.41	1596.06	1007.64	1006.48	902.494	1178.93	1184.5	1219.53	1148.31	1158.7	1160.52	1143.37	3.25619	0.0652647	0.093737	0.306326	5.69148
1063.9	1047.15	1222.4	1571.01	983.957	996.138	909.719	1200.9	1156.25	1177.95	1159.9	1146.36	1139.54	1186.26	3.23658	0.049639	0.0866724	0.305235	4.63157
1070.29	1039.07	1187.48	1543.41	1002.51	1018.47	900.696	1189.36	1168.65	1195.34	1178.37	1152.41	1152.83	1110.8	3.69173	0.0651716	0.0877166	0.317536	6.4974
1069.5	1068.73	1147.31	1536.91	996.506	1000.47	918.202	1147.29	1144.81	1197.03	1173.32	1155.46	1194.28	1164.97	3.19616	0.0660651	0.101402	0.333999	2.65801
1083.61	1035.99	1171.31	1502.39	994.513	1019.2	909.181	1220.57	1207.94	1191.71	1191.42	1187.4	1171.78	1128.7	3.67579	0.073025	0.0849904	0.323705	7.59179
1049.21	1052.4	1154.7	1585.45	958.639	1001.82	912.871	1201.91	1187.83	1186.93	1193.12	1144	1188.99	1147.51	3.49093	0.0664657	0.0841386	0.3141	6.9675
1062.72	1027.95	1160.03	1520.84	992.795	972.945	908.396	1154.4	1186.72	1172.63	1207.16	1166.91	1160.32	1147.62	3.50194	0.0624038	0.0844158	0.307647	7.38458
1063.63	1058.59	1117.86	1605.95	954.437	1005.41	912.257	1223.38	1148.76	1173.45	1181.53	1148.11	1148.47	1126.06	3.63428	0.0568127	0.0750409	0.287513	5.52787
1055.78	1020.47	1163.3	1591.23	982.151	1051.22	899.235	1209.95	1185.61	1186.81	1173.42	1192.22	1161.83	1156.31	3.62411	0.0716788	0.0814396	0.313324	4.01087
1048.85	1065.38	1135.59	1546.78	987.879	990.91	905.04	1225.75	1202.24	1175	1192.54	1113.3	1169.08	1162.14	3.14617	0.0665886	0.0796429	0.28155	7.4888
1074.19	1068.09	1150.63	1580.85	982.774	1040.4	909.541	1199.89	1191.58	1182.89	1151.87	1181.24	1145.07	1130.35	3.30345	0.0794659	0.0785153	0.276551	6.51121
1070.04	1020.08	1205.02	1538.25	969.278	1008.81	905.883	1195.21	1158.96	1168.77	1194.03	1149.98	1173.11	1138.35	3.53499	0.05995	0.0711365	0.333102	8.99794
1075.74	1018.88	1211.84	1543.42	957.09	998.628	900.397	1197.1	1165.58	1175.46	1158.25	1135.83	1130.71	1139.43	3.21927	0.0560348	0.0780746	0.302578	2.09613
1039.65	1088.53	1188.48	1554.53	1002.69	966.499	903.796	1175.12	1156.57	1193.01	1173.44	1160.12	1161.51	1147.6	3.4422	0.0780408	0.0803308	0.325654	3.67406
1073.31	1042.85	1178.89	1505.02	950.167	1020.62	906.744	1177.65	1176.85	1156.21	1192.28	1122.13	1184.69	1174.22	3.22464	0.0635539	0.0840258	0.317104	8.22588
1080.47	1057.63	1190.4	1550.9	968.156	997.5	913.848	1217.89	1173.04	1181.96	1174.88	1149.48	1169.68	1109.28	3.47182	0.0675892	0.0775193	0.328158	5.30748
1074.5	1040.97	1135.34	1543.96	972.889	982.097	907.92	1196.15	1154.37	1185.54	1197.28	1153.5	1173	1179.16	3.51779	0.0714297	0.0894136	0.308091	2.44602
1074.84	1050.69	1129.2	1525.32	974.279	972.918	907.782	1187.21	1186.54	1176.81	1194.38	1167.71	1154.63	1160.85	3.5049	0.0601685	0.0762628	0.325657	9.0818
1053.14	1051.25	1182.41	1568.15	983.124	1006.02	900.396	1188.5	1222.06	1186.49	1152.68	1128.58	1176.54	1146.94	3.49168	0.0588242	0.0851659	0.308677	4.81519
1047.46	1043.87	1147.62	1550.49	985.343	996.293	910.452	1212.73	1196.36	1178.58	1140.77	1173.98	1162.33	1135.53	3.63464	0.0536489	0.0819703	0.279527	4.22476
1076.55	1076.91	1151.73	1535.41	1011.06	981.703	912.499	1189.75	1167.61	1190.74	1165.4	1177.52	1156.61	1140.22	3.22553	0.0594648	0.071955	0.334689	6.16793
1052.35	1094.47	1146.5	1568.68	969.061	998.938	913.105	1217.44	1191.89	1156.59	1161.19	1170.18	1161.65	1141.47	3.11959	0.0692358	0.0818898	0.312775	6.57036
1060.31	1097.6	1133.89	1530.51	991.953	1010.56	902.573	1183.32	1159.53	1164.76	1161.96	1191.82	1160.29	1132.57	3.24101	0.0829825	0.08571	0.32615	7.38563
1068.01	1049.44	1176.5	1546.12	965.341	1026.74	899.15	1176.17	1176.62	1182.99	1159.94	1163.95	1144.76	1177.48	3.04454	0.0666818	0.0697592	0.310857	6.27295
1078.35	1055.82	1156.26	1559.42	957.342	1020.16	904.574	1189.28	1146.16	1176.2	1178.68	1128.2	1179.9	1156.45	3.30163	0.0495609	0.0907707	0.326157	5.35783
1086.93	1049.93	1177.01	1563.11	992.981	977.271	907.984	1170.93	1159.15	1188.13	1176.05	1153.02	1121.88	1121.68	3.39135	0.0585027	0.0855486	0.2837	5.77832
1077.53	1059.87	1123.51	1507.96	996.405	970.915	907.89	1214.62	1176.75	1173.57	1147.6	1104.87	1188.93	1154.15	3.65545	0.0570365	0.102763	0.30551	5.75348
1042.54	1069.56	1191.5	1559.44	974.234	984.718	908.318	1175.07	1164.56	1177.41	1173.08	1166.04	1133.84	1157.11	3.37537	0.0689495	0.0684212	0.348782	5.94644
1068.02	1041.34	1143.07	1488.78	965.081	1006.98	904.507	1186.97	1190.87	1187.27	1163.91	1133.45	1183.79	1153.89	3.36377	0.0612815	0.088884	0.282232	5.25593
1083.44	1044.47	1158.2	1504.97	959.888	1002.6	897.273	1203.52	1172.91	1185.92	1165.43	1119.54	1152.66	1137.72	3.33397	0.0536625	0.0831454	0.318579	5.43133
1056.88	1037.95	1183.99	1560.85	970.924	975.589	913.746	1180.65	1209.51	1164.35	1180.53	1164.45	1161.6	1134.24	3.3164	0.063401	0.104252	0.324651	4.74431
1078.96	1060.63	1178.06	1540.34	973.459	1010.92	901.313	1180.28	1155.96	1194.97	1217.05	1188.95	1161.92	1145.49	3.85172	0.0646578	0.0797719	0.321809	4.0507
1076.47	1032.2	1156.58	1545.81	1011.11	1008.49	909.811	1165.17	1191.94	1171.87	1170.82	1160.66	1143.63	1176.66	3.54731	0.0712646	0.0843002	0.308102	8.20236
1079.72	1035.76	1175.81	1570.1	967.878	993.321	905.002	1188.28	1184.46	1188.91	1194	1200.27	1122.6	1141.58	3.52768	0.0705166	0.0886926	0.312225	5.88516
1037.39	1047.55	1199.06	1515.75	964.764	962.851	899.287	1203.51	1145.33	1188.49	1179.21	1164.14	1157.35	1147.77	3.39926	0.0802996	0.0867739	0.351786	6.30462
1069.49	1062.6	1200.98	1484.03	979.138	996.836	906.837	1200.6	1187.99	1186.67	1209.72	1142.97	1160.2	1171.21	3.2766	0.0660179	0.0878437	0.293673	5.87639
1074.52	1040.33	1131.16	1519.39	961.383	994.767	917.624	1240.8	1192.6	1173.23	1154.14	1130.92	1141.77	1163.54	3.3655	0.075074	0.0803525	0.297966	6.29263
1061.97	1068.53	1219.78	1587.42	978.619	971.94	910.387	1191.04	1180.28	1204.15	1165.65	1095.46	1179.04	1150.74	3.37988	0.0623133	0.0796022	0.34572	6.58338
1090.41	1100.26	1168.48	1561.47	1014.9	991.587	904.725	1178.67	1183.51	1187.57	1172.78	1147.2	1167.43	1152.95	3.54162	0.0529307	0.0869713	0.335652	4.33009
1073.24	1056.48	1147.79	1521.97	999.322	993.393	904.583	1185.51	1160.86	1184.81	1182.14	1168.94	1157.62	1186.08	3.27297	0.067704	0.0879865	0.310508	6.45772
1062.09	1055.2	1191.1	1538.81	988.918	1000.33	908.072	1179.92	1181.42	1202.85	1168.37	1162.36	1176.34	1157.11	3.35504	0.0600711	0.0856771	0.336273	6.0236
1079.94	1061.33	1133.18	1551.95	1029.36	987.588	930.365	1203.13	1215.64	1167.98	1189.43	1150.39	1153.75	1123.62	3.14816	0.0590175	0.0858028	0.306062	5.84378
1062.67	1089.47	1149.91	1520.55	993.558	1008.59	905.155	1198.14	1166.28	1192.23	1202.85	1128.43	1160.07	1160.04	3.44707	0.0647833	0.0832694	0.319624	5.00902
1050.95	1050.17	1144.13	1550.83	1001.2	1026.43	910.097	1184.63	1170.73	1199.22	1167.82	1146.65	1165.99	1154.2	3.37678	0.0693851	0.0906046	0.326541	6.04868
1070.03	1092.54	1149.9	1586.42	993.625	1031.91	908.147	1176.59	1176.4	1173.64	1185.85	1140.95	1160.66	1145.54	3.20041	0.0681554	0.0813302	0.319979	4.61272
1092.87	1043.77	1237.04	1531.92	971.79	1020.57	895.398	1207.27	1191.64	1187.97	1163.18	1156.65	1162.55	1175.32	3.26881	0.0566531	0.0837544	0.316046	4.03008
1066.18	1043.21	1154.3	1534.67	976.03	1008.26	909.788	1204.75	1182.74	1180.8	1160.27	1164.06	1157.18	1131.87	3.31299	0.0643839	0.0903241	0.334731	5.48114
1066.24	1091.81	1143.22	1520.97	952.621	987.072	899.668	1197.72	1176.71	1199.57	1132.76	1176.74	1173.38	1146.93	3.25245	0.0711564	0.0853159	0.337229	4.14764
1079.05	1025.8	1197.36	1568.03	956.607	989.788	919.106	1187.5	1161.97	1181.13	1167.38	1194.83	1181.5	1165.58	3.28967	0.0603537	0.0959796	0.321395	8.41263
1056.42	1045.17	1144.7	1539.34	994.323	1008.94	898.669	1219.26	1192.54	1162.17	1193.83	1148.33	1202.92	1130.92	3.39293	0.0669713	0.0665405	0.291725	3.03433
1043.38	1039.86	1167.89	1571.39	967.291	987.215	909.158	1184.91	1200.9	1218.68	1158.73	1157.61	1129.26	1163.65	3.35731	0.0604107	0.0834377	0.334728	6.12972
1068.59	1031.78	1126.37	1516.49	983.513	991.452	905.94	1203.6	1190.06	1184.91	1180.4	1149.34	1160.76	1160.06	3.30204	0.0685026	0.0768051	0.287133	6.42147
1049.63	1046.06	1203.06	1541.19	977.826	1007.64	907.714	1233.23	1171.79	1163.54	1175.67	1169.76	1173.74	1169.26	3.69701	0.0723026	0.0794813	0.328199	7.99038
1065.54	1038.46	1179.78	1521.81	981.521	1018.87	899.791	1199.06	1170.9	1171.61	1187.28	1165.37	1162.03	1154.41	3.19071	0.0608313	0.0840103	0.315087	8.6066
1039.15	1058.68	1138.49	1587.87	964.491	984.756	913.417	1209.63	1184.65	1167.04	1160.83	1168.87	1188.69	1188.29	3.42965	0.0710396	0.0788422	0.310032	6.90887
1071.75	1071.27	1176.96	1529.41	969.118	1012.83	902.725	1175.8	1185.03	1195.9	1190.11	1201.27	1118.73	1175.69	3.47161	0.0607346	0.0855871	0.293648	2.61684
1059.51	1012.75	1161.55	1493.1	989.127	985.118	908.26	1215.33	1199.5	1154.66	1144.18	1171.13	1173.27	1151.71	3.2378	0.0621107	0.0908168	0.295548	5.52052
1078.86	1061.87	1189.82	1514.85	982.84	997.086	898.967	1168.12	1184.13	1188.87	1162.6	1172.87	1144.99	1137.36	3.21259	0.0766698	0.0732357	0.297701	3.47709
1079.83	1060.17	1172.56	1591.3	982.663	1019.26	907.198	1217.68	1180.94	1162.72	1199.54	1142.92	1148.83	1140.74	3.40147	0.0569725	0.0915272	0.310158	6.28901
1044.72	1048.89	1191.53	1525.85	976.065	997.51	903.619	1219.8	1193.37	1177.75	1147.81	1157.92	1177.76	1169.33	3.44747	0.06802	0.0726078	0.286088	7.03603
1079.15	1062.8	1147.59	1571.97	959.695	987.106	904.792	1192.69	1183.87	1163.23	1150.46	1153.65	1151.07	1169.37	3.28871	0.0539603	0.0911851	0.358949	7.72637
1063.13	1051.17	1129.26	1574.68	987.07	1036.64	920.183	1188.68	1167.06	1166.22	1176.31	1152.86	1175.8	1157.55	3.61657	0.0527176	0.0828883	0.33903	6.89588
1074.29	1062.69	1154.92	1508.34	990.408	1002.17	916.377	1183.63	1169.45	1177.76	1195.23	1123.35	1142.03	1139.45	3.54791	0.051506	0.090558	0.340855	5.31864
1066.16	1031.88	1142.13	1523.84	999.284	975.442	907.526	1210.4	1169.67	1196.98	1181.75	1163.62	1149.57	1160.02	3.54325	0.0622544	0.0785609	0.336233	4.68758
1077.36	1043.15	1159.08	1586.82	987.204	1007.24	904.374	1167.64	1179.32	1182.15	1215.63	1206.65	1151.52	1142.9	3.41587	0.0710437	0.0802483	0.295191	5.41706
1078.51	1103.74	1140.43	1555.02	983.411	981.183	903.869	1203.14	1188.22	1177.44	1147.78	1129.26	1191.99	1137.93	3.5641	0.0672394	0.085252	0.304424	8.73179
1055.82	1062.31	1154.38	1538.77	992.631	1009.48	902.158	1202.31	1161.84	1166.76	1169.59	1206.13	1169	1161.53	3.47903	0.0690764	0.0797749	0.350691	6.07856
1067.08	1051.86	1171.99	1537.53	972.366	991.81	898.351	1159.4	1147.18	1191.33	1174.74	1166.92	1159.89	1150.63	3.58175	0.0707209	0.0901891	0.294181	2.21718
1088.92	1075.41	1128.7	1511.81	979.61	990.677	910.438	1233.42	1168.01	1171.9	1154.76	1120.77	1179.43	1187.47	3.20674	0.057942	0.076152	0.374956	4.30908
1076.12	1065.86	1131.09	1558.96	995.963	1000.73	912.808	1217.4	1181.81	1188.84	1192.97	1151.8	1186.86	1182.51	3.29954	0.0618038	0.0740679	0.331872	9.05137
1083.73	1025.71	1139.84	1571.97	965.164	1012.6	906.387	1169.39	1214.35	1197.88	1191.28	1174.96	1170.89	1143.64	3.34825	0.0657726	0.0978294	0.328172	6.57643
1067.56	1040.3	1141.7	1548.38	1006.75	979.121	894.653	1180.53	1194	1188.19	1179.8	1150.86	1149.79	1172.86	3.23892	0.0740809	0.0792325	0.2834	8.17071
1066.35	1061.09	1183.1	1550.58	997.064	991.327	911.534	1182.98	1194.53	1179.52	1170.49	1201.54	1151.63	1130.62	3.22402	0.0622801	0.0843029	0.30319	3.6026
1083.61	1054.92	1154.64	1523.18	989.411	978.303	900.361	1170.1	1176.22	1185.22	1192.49	1155.77	1138.35	1154.04	3.20458	0.0482082	0.0918906	0.340439	2.6889
1052.65	1077.12	1149.26	1558.51	943.596	1003	901.714	1212.54	1144.96	1190.19	1217.22	1186.13	1163.15	1165	3.52071	0.0717365	0.0814087	0.342701	7.87619
1063.63	1062.49	1170.19	1527.55	983.15	1016.61	904.102	1216.73	1186.86	1209.63	1156.1	1160.23	1166.28	1156.78	3.35846	0.0555256	0.0927362	0.30312	7.14213
1037.3	1007.11	1154.43	1550.83	1001.46	995.964	906.001	1194.46	1168.77	1176.12	1192.43	1130.43	1168.44	1164.15	3.29117	0.081407	0.0864875	0.265654	6.07816
1061.42	1072.98	1160.45	1568.26	975.067	1051.19	899.942	1173.3	1169.64	1188.94	1173.11	1143.41	1138.23	1164.51	3.1175	0.0763834	0.117047	0.326052	3.29352
1058.77	1062.5	1196.58	1530.05	986.113	1019.73	910.744	1156.11	1165.41	1194.08	1155.46	1160.02	1156.77	1180.06	3.13551	0.0601844	0.0727341	0.306388	6.50968
1056.31	1052.19	1186.16	1532.01	987.042	1042.37	907.864	1177.21	1176.51	1193.13	1183.41	1163.5	1169.94	1138.6	3.19342	0.0697636	0.0766272	0.328693	5.7472
1063.62	1064.05	1182.49	1524.18	989.596	977.775	917.525	1191.71	1198.97	1192.79	1161.38	1130.46	1141.95	1164.84	3.37952	0.0652822	0.0843093	0.285286	4.97909
1082.17	1066.19	1185.88	1520.77	980.476	1021.01	900.308	1172.21	1188.77	1166.34	1173.38	1172.27	1190.3	1129.72	3.22445	0.0776082	0.0888689	0.327755	6.60102
1075.38	1059.45	1150.79	1531.93	982.266	1028.26	910.084	1202.27	1189.87	1193.52	1169.73	1125.83	1173.31	1155.24	3.30502	0.0638248	0.0862137	0.280612	5.61533
1064.42	1063.23	1165.2	1531.68	992.38	1018.57	905.501	1180.89	1176.07	1182.89	1163.63	1162.2	1188.31	1166.52	3.37153	0.0593711	0.0951706	0.291489	1.67881
1080.53	1052.35	1184.61	1582.39	1005.55	988.639	901.45	1205.02	1186.85	1184.67	1177.17	1141.59	1177.19	1153.57	3.52507	0.0648678	0.108497	0.311395	4.06771
1027.66	1021.36	1153.32	1517.72	985.705	1042.11	895.193	1173.54	1173.15	1191.47	1179.4	1161.46	1185.01	1157.04	3.64572	0.0578856	0.0948016	0.324682	3.65024
1063.85	1044.86	1205.41	1560.09	1011.95	981.065	916.987	1185.93	1143.84	1186.5	1189.23	1175.52	1163.54	1146.36	3.3266	0.0759207	0.089012	0.308671	5.83097
1069.67	1053.51	1189.79	1468.81	1010.76	998.593	914.939	1191.11	1176.3	1162.03	1192.26	1098.19	1161.8	1147.2	3.49236	0.0640561	0.07948	0.310664	10.3487
1065.25	1023.95	1124.91	1551.28	950.807	976.145	918.086	1191.66	1182.02	1177.87	1150.14	1184.79	1147.68	1154.32	3.209	0.067771	0.0926849	0.276954	4.86823
1049.79	1076.47	1210.42	1561.37	985.866	1014.37	905.148	1195.98	1172.98	1163.44	1170.43	1131.37	1175.76	1166.03	3.17117	0.0459104	0.0782666	0.33351	7.71093
1072.3	1074.48	1130.37	1533.52	978.946	994.846	906.184	1209.6	1163.75	1161.71	1135.79	1165.98	1156.09	1144.58	3.36888	0.0649509	0.0866399	0.310656	4.35689
1070.1	1021.69	1172.18	1556.75	991.369	997.226	895.506	1193.81	1155.68	1180.84	1198.47	1154.67	1188.13	1139.62	3.37756	0.0605282	0.105035	0.338279	3.53212
1090.69	1071.2	1126.39	1508.78	991.074	1015.94	901.14	1206.98	1183.91	1171.11	1142.21	1181.8	1159.66	1143.21	3.17849	0.0702884	0.0789915	0.323669	4.94643
1070.36	1059.24	1166.78	1555.85	978.308	985.31	909.657	1210	1184.02	1194.48	1190.55	1162.55	1144.07	1125.52	3.52833	0.0609137	0.0907608	0.336312	6.41541
1086.98	1044.31	1138.68	1537.65	998.975	987.767	904.811	1205.57	1184.51	1182.39	1147.65	1170.56	1121.57	1169.79	3.50146	0.0684474	0.0947587	0.306972	6.37158
1066.17	1101.84	1175.58	1520.93	990.095	1008.72	901.615	1195.28	1171.04	1189.04	1154.05	1191.9	1196.33	1158.33	3.56648	0.0682074	0.0944881	0.320947	2.85824
1076.55	1053.6	1152.28	1530.94	972.72	993.206	909.509	1203.37	1191.1	1180.07	1130.6	1135.92	1139.41	1177.61	3.41369	0.0578638	0.0751013	0.289685	5.65131
1098.02	1007.9	1164.47	1520.8	1036.23	1029.41	906.726	1211.16	1200.87	1178.44	1146.55	1186.44	1163.81	1182.28	3.44783	0.0622446	0.0831013	0.348609	8.22824
1047.11	1053.43	1134.4	1584.37	962.598	1002.02	911.248	1200.32	1167.06	1173.32	1178.07	1154.69	1172.75	1127.12	3.47569	0.0543486	0.0868578	0.312507	6.37549
1082.65	1080.84	1153.95	1576.96	978.061	1022.44	905.683	1200.44	1163.53	1167.79	1180.04	1127.02	1176.57	1158.09	3.46315	0.056611	0.0774171	0.281342	4.8627
1095.95	1074.87	1204.27	1581.16	1007.78	1014.36	904.223	1184.46	1180.04	1204.55	1157.98	1129.33	1149.61	1138.83	3.53614	0.056985	0.0632856	0.337668	4.39086
1071.14	1061.04	1130.28	1511.87	969.25	1006.69	916.842	1196.47	1170.65	1172.85	1135.36	1104.19	1173.22	1154.17	3.18059	0.0612802	0.0923058	0.307217	5.73327
1096.68	1059.92	1199.5	1528.95	975.591	979.372	898.271	1226.18	1165.4	1207.9	1175.73	1129.29	1166.8	1170.06	3.48644	0.0577759	0.083373	0.297603	5.57309
1053.14	1076.41	1156.84	1541.56	1026.28	996.962	899.773	1191.9	1173.2	1196.27	1186.79	1191.2	1169.73	1149.81	3.68617	0.0638242	0.0843006	0.28917	7.10293
1066.65	1094.03	1120.59	1584.76	1022.72	1032.94	894.908	1214.24	1171.27	1194	1178.67	1167.47	1195.05	1133.14	3.55132	0.06403	0.0926443	0.285835	5.27421
1054.53	1021.17	1179.64	1513.2	1015.37	1023.43	893.33	1200.09	1188.31	1143.57	1169.29	1197.88	1139.68	1176.25	3.16058	0.0669585	0.0913042	0.321983	1.43467
1059.04	1070.4	1173.28	1590.01	987.552	976.27	891.977	1182.63	1187.65	1163.32	1225.72	1153.68	1200.98	1162.99	3.25718	0.0564777	0.0885632	0.306862	6.80942
1050.24	1053.07	1207.39	1533.2	980.706	1025.33	907.417	1215.8	1151.33	1167.77	1116.81	1166.1	1155.04	1133.96	3.1363	0.0545364	0.0831714	0.29076	5.47183
1083.19	1118.61	1115.76	1511.7	957.45	1016.9	909.931	1185.82	1192.66	1190.97	1195.98	1187.14	1126.99	1149.17	3.52665	0.0712337	0.0826491	0.295797	6.64163
1046.79	1063.17	1120.25	1555.65	984.9	977.869	905.542	1192.75	1186.49	1160.42	1165.23	1124.36	1149.03	1135.82	3.51255	0.0713293	0.0846593	0.287387	6.88085
1084.03	998.998	1127.06	1564.87	948.089	1022.18	910.595	1184.52	1186.02	1168.03	1168.77	1151.72	1158.72	1163.36	3.49823	0.0773422	0.0855557	0.358436	5.89036
1068.05	1047.52	1144.69	1564.38	958.766	997.99	902.31	1140.39	1173.03	1167.97	1180.59	1177.1	1150.24	1143.95	3.50152	0.0605918	0.102328	0.305741	1.84605
1020.08	1063.93	1170.11	1520.22	974.246	989.921	903.742	1178.42	1188.62	1177.17	1169.01	1153.32	1175.76	1115.99	3.56431	0.049232	0.0925909	0.313504	2.71685
1057.75	1082.56	1170.96	1562.15	1000.79	1014.57	899.61	1203.12	1198.25	1200.05	1170.59	1152.48	1181.33	1156.48	3.34815	0.0542832	0.0813336	0.314738	2.59417
1097.39	1047.09	1206.5	1563.55	957.991	1014.83	898.283	1204.78	1192.65	1167.92	1188.6	1135.49	1176.91	1152.24	3.15331	0.064397	0.0911215	0.320198	5.14067
1065.38	1068.71	1187.76	1516.71	1010.14	989.938	918.092	1207.92	1180.46	1187.34	1175.15	1132.54	1170.05	1152.83	3.49371	0.0562929	0.0741099	0.283905	2.56017
1089.23	1073.91	1184.5	1568.82	967.391	1036.08	907.693	1200.72	1146.16	1190.32	1145.26	1134.15	1174.54	1141.78	3.27051	0.0619634	0.0854846	0.306187	5.70308
1060.3	1049.87	1190.05	1542.14	998.792	998.479	904.133	1205.93	1175.79	1167.71	1216.68	1154.92	1154.84	1166.75	3.32339	0.058294	0.0770638	0.323167	4.36501
1060.28	1083.09	1159.19	1554.63	990.861	1011.17	913.188	1170.54	1199.58	1167.85	1181.35	1156.86	1191.57	1158.07	3.39417	0.0612181	0.0849504	0.305195	8.59056
1068.88	998.411	1139.12	1550.21	990.945	991.203	913.653	1198.16	1181.83	1173.45	1193.04	1184.45	1175.21	1137.15	3.31707	0.0847874	0.0897376	0.323663	7.07154
1089.37	1034.04	1188.87	1551.58	972.579	1019.62	900.254	1203.97	1174.01	1218.16	1178.63	1126.72	1125.43	1143.18	3.29399	0.0693409	0.0959758	0.317178	6.56766
1081.03	1064.02	1154.04	1539.67	998.307	974.993	907.884	1194.44	1163.74	1185.62	1179.96	1140.29	1160.94	1158.77	3.17309	0.0659572	0.0779591	0.297195	5.47967
1068	1062.7	1136.6	1530.13	982.027	995.698	908.941	1178.58	1179.91	1192.46	1166.84	1158.9	1147.4	1156.55	3.57071	0.0664533	0.0642889	0.340165	3.33642
1092.84	1074.38	1203.43	1528.71	961.17	1026.76	908.843	1160.59	1176.03	1174.57	1156.82	1158.54	1157.1	1165.78	3.37839	0.0587265	0.0825447	0.284554	6.42865
1068.34	1002.16	1147.88	1542.77	990.61	984.477	900.197	1215.77	1181.29	1191.5	1219	1151.35	1158.32	1150.84	3.478	0.0811924	0.0918342	0.335892	8.58677
1054.15	1067.89	1151.49	1582.41	978.91	969.328	910.681	1197.05	1185.16	1153.37	1187	1153.97	1168.65	1139.73	3.29472	0.0601775	0.0892168	0.308247	6.01348
1080.36	1105.52	1133	1588.34	974.647	1007.21	894.655	1183.06	1192.55	1169.49	1202.74	1152.79	1149.77	1160.01	3.11404	0.0615915	0.0905179	0.284863	7.00509
1067.44	1043.67	1118.91	1568.78	964.889	1030.2	911.485	1168.95	1180.11	1167.01	1182.77	1143.93	1160.14	1139.18	3.38344	0.0685444	0.086552	0.294749	4.73066
1052.81	1029.39	1199.82	1582.26	955.733	1012.87	893.385	1184.65	1169.8	1190.42	1163.94	1165.31	1148.03	1158.82	3.46965	0.0598506	0.0978283	0.310102	3.97889
1076.52	1058.24	1165.17	1563.84	965.844	986.942	905.618	1210.65	1194.32	1171.69	1151.96	1130.37	1203.07	1175.44	3.36231	0.0738807	0.0997626	0.304618	5.40863
1070.14	1018.22	1176.86	1517.5	978.971	1027.19	904.814	1205.69	1194.94	1183.58	1134.55	1176.41	1149.85	1152.27	3.55458	0.0656982	0.0810992	0.339205	6.58705
1060.22	1063.46	1150.31	1558.73	976.082	1001.27	904.208	1206.63	1201.18	1190.33	1174.32	1177.35	1155.62	1140.6	3.51111	0.0687659	0.093711	0.31111	5.97042
1057.77	1050.79	1198.81	1562.19	981.697	1001.44	904.281	1183.49	1175.57	1217.97	1198.09	1155.51	1158.65	1151.8	3.28535	0.0615931	0.0731024	0.304725	1.54725
1063.01	1072.25	1124.34	1538.14	1001.7	982.12	901.55	1172.86	1183.95	1180.38	1140.97	1173.37	1200.04	1158.06	3.46525	0.07094	0.0743414	0.29598	9.65859
1089.13	1087.19	1144.68	1528.49	979.693	985.942	901.564	1187.89	1182.48	1157.09	1198.91	1162.36	1140.08	1154.25	3.0945	0.0691893	0.0814015	0.349127	8.09952
1059.74	1054.7	1158.37	1580.43	964.445	981.316	915.307	1177.96	1162.38	1181.51	1168.34	1184.85	1193.41	1139.56	3.60351	0.0673667	0.0678422	0.308866	3.75715
1069.12	1016.72	1154.57	1545.44	973.63	1009.5	910.582	1207.5	1164.89	1167.48	1167.35	1160.93	1171.44	1144.21	3.58482	0.0783021	0.0713433	0.309889	4.26734
1069.89	1145.83	1182.88	1536.55	988.431	968.405	912.325	1202.45	1137.44	1152.35	1186.46	1170.7	1151.95	1175.28	3.65083	0.0622083	0.085953	0.308275	2.95127
1076.23	1072.6	1160.43	1577.21	977.525	1024.89	904.807	1153.78	1182.5	1179.8	1174.29	1115.94	1182.23	1161.19	3.46733	0.0458922	0.0735876	0.350694	4.48769
1089.48	1071.11	1118.15	1568.17	969.723	1023.9	902.183	1179.79	1190.32	1179.2	1190.68	1133.42	1117.75	1165.49	3.81183	0.0591242	0.0865884	0.306146	1.32125
1083.24	1054.55	1198.31	1522.38	978.663	987.529	906.56	1183.52	1162.41	1185.73	1186.35	1099.12	1154.19	1144.16	3.4735	0.0597886	0.0863455	0.337682	1.80908
1058.31	1049.38	1183.35	1522.63	1002.79	1009.1	907.013	1214.31	1184.26	1173.41	1132.26	1169.11	1125.52	1147.36	3.39163	0.0629682	0.0772242	0.362886	4.5622
1047.68	1062.83	1179.43	1546.98	951.386	987.243	899.298	1196.07	1206.45	1183.3	1178.89	1123.34	1166.5	1168.09	3.53824	0.063491	0.0713752	0.307705	5.70761
1077.77	1107.3	1177.81	1558.68	957.577	1011.2	899.653	1204.3	1167.95	1185.06	1151.16	1167.94	1170.37	1177.18	3.16823	0.0630234	0.0808827	0.341815	3.86968
1062.98	1064.46	1185.81	1524.18	1019.85	1052.64	912.726	1212.36	1169.82	1179.48	1177.56	1209.71	1187.65	1134.28	3.39853	0.0600404	0.0910221	0.300703	3.84318
1061.17	1036.44	1171.22	1588.24	1018.06	1001.4	899.867	1178.31	1132.98	1176.59	1167.75	1123.75	1157.17	1150.82	3.64377	0.0718631	0.077485	0.316772	4.81981
1081.88	1028.65	1177.95	1613.6	1001.16	1006.16	901.973	1232.41	1169.67	1177.97	1176.89	1118.97	1175.76	1144.11	3.49818	0.0753718	0.0838805	0.328421	5.31746
1063.7	996.856	1149.28	1505.05	970.652	1024.12	915.146	1182.42	1151.06	1180.17	1141.76	1170.51	1192.45	1155.76	3.24729	0.0672285	0.085634	0.330968	6.7582
1031.37	1045.3	1143.99	1527.32	1001.24	973.504	905.532	1191.44	1170.99	1179.92	1160.92	1185.27	1177.45	1162.37	3.12361	0.0607144	0.0843324	0.312026	8.10321
1059.07	1065.59	1180.46	1548.43	957.408	1023.81	901.482	1217.47	1202.68	1172.63	1165.88	1127.07	1161.82	1164.39	3.40357	0.0632964	0.0918741	0.320599	7.7013
1059.02	1047.03	1188.45	1513.06	966.748	1020.93	914.693	1190.32	1166.48	1202.52	1164.5	1149.19	1170.52	1140.71	3.31489	0.0645826	0.0932557	0.307105	5.50398
1049.71	1015.52	1146.58	1522.61	995.234	986.388	905.231	1202.31	1176.72	1159.32	1163.29	1143.84	1136.81	1151.91	3.4381	0.0624045	0.088021	0.316566	5.50844
1075.19	1082.67	1119.51	1563.77	1009.54	993.494	908.223	1217.09	1193.37	1200.12	1186.67	1155.4	1180.86	1166.51	3.29235	0.0582316	0.0886339	0.277193	7.42166
1065.28	1054	1164.54	1515.6	1004.05	1005.31	911.176	1205.94	1169.12	1173.8	1161.41	1146.01	1137.92	1139.18	3.48901	0.0674713	0.0911074	0.296098	6.17502
1079.71	1078.72	1169.4	1552.93	1003.49	996.477	917.771	1186.48	1199.77	1183.16	1187.29	1158.13	1147.21	1149.17	3.24721	0.0680202	0.0781138	0.336511	4.06735
1077.23	1080.35	1131.59	1545.62	953.807	1010.63	904.369	1187.95	1165.9	1184.4	1181.56	1183.93	1168.51	1167.81	3.45878	0.058975	0.0958248	0.317366	3.53196
1042.4	1007.64	1188.17	1590.73	1008.94	1011.92	912.703	1212.93	1186.65	1202.19	1152.1	1185.46	1143.9	1156.34	3.3574	0.0693977	0.0815492	0.305678	5.18843
1058.48	1069.84	1199.14	1567.81	983.099	976.604	904.56	1180.82	1175.14	1175	1150.98	1153.5	1165.75	1197.14	3.35638	0.0477518	0.0908007	0.357128	5.64705
1079.7	1049.43	1118.81	1571.38	1002.41	1045.08	908.764	1191.04	1179.12	1178.15	1161.41	1161.04	1151.72	1154.7	3.32493	0.0741114	0.0806437	0.319421	3.1988
1076.69	1099.1	1167.63	1557.78	978.937	982.457	902.366	1190.08	1172.44	1162.15	1172.28	1142.05	1189.07	1184.97	3.29444	0.0585309	0.0769789	0.348485	5.60411
1082.36	1063.31	1157.92	1539.1	986.019	1010.49	909.613	1198.23	1209.65	1180.98	1187.74	1128.58	1142.45	1140.64	3.03474	0.0684237	0.0935528	0.316857	5.2848
1055.19	1059.04	1157.46	1533.74	1003.84	989.354	900.126	1187.36	1169.75	1179.57	1170.57	1108.58	1165.83	1150.82	3.16461	0.0747842	0.0836764	0.343573	5.3872
1059.7	1083.87	1171.94	1588.07	978.911	978.044	909.568	1242.15	1178.78	1176.13	1174.15	1131.12	1182.63	1141.45	3.46296	0.067359	0.100742	0.290457	6.07971
1076.05	1039.99	1158.14	1552.69	977.439	1011.65	914.034	1197.88	1180.19	1164.06	1178.71	1177.95	1148.55	1159.49	3.51005	0.0751405	0.0910891	0.327267	7.85553
1088.61	1063.86	1099.99	1512.58	973.368	1026.71	903.159	1206.63	1163.52	1179.16	1178.4	1173.66	1113.53	1178.32	3.28493	0.060819	0.0848388	0.33319	8.26125
1041.4	1050.27	1152.23	1565.51	979.76	1012.79	904.466	1198.95	1183.55	1177.87	1151.8	1202.45	1170.23	1185.66	3.45808	0.0540503	0.0892673	0.282954	4.24738
1105.4	1038.25	1168.71	1552.54	986.142	1019.61	915.927	1183.08	1178.59	1151.18	1180.22	1111.74	1152.99	1138.48	3.41391	0.0462542	0.0927037	0.304224	1.32905
1078.95	1070.55	1201.62	1529.28	968.676	1000.65	894.144	1221.47	1166.98	1186.79	1177.6	1150.88	1135.49	1140.52	3.55655	0.0450101	0.111351	0.313699	2.80493
1055.28	1068.28	1178.49	1528.35	974.073	1013.46	913.047	1194.9	1169.23	1166.57	1158.03	1163.68	1163.86	1102.05	3.36667	0.0538552	0.0913658	0.31597	3.13222
1081.18	1091.92	1154.95	1543.23	977.427	990.706	916.121	1158.71	1173.87	1172.22	1172.64	1169	1191.41	1138.43	3.00726	0.0776843	0.0838247	0.312876	2.85288
1069.32	1065.29	1167.15	1502.62	970.576	1002.24	908.859	1196.74	1209.19	1175.45	1195.15	1191.74	1133.07	1161.42	3.65578	0.066026	0.08408	0.305126	3.46166
1051.4	1052.8	1185.58	1524.2	999.306	998.808	911.878	1220.65	1187.72	1187.37	1160.38	1159.38	1180.58	1133.54	3.32754	0.0670598	0.0677341	0.31019	6.03054
1056.07	1057.88	1149	1549.9	990.934	1014.94	905.505	1200	1170.6	1172.37	1134.12	1107.13	1162.83	1150.87	3.07693	0.0777735	0.0877094	0.29667	3.54706
1080.41	1032.28	1131.94	1553.41	1016.35	1019.58	912.994	1181.06	1183.55	1155.74	1168.46	1164.02	1160.09	1169.17	3.552	0.0766878	0.0947538	0.318977	4.43677
1045.72	1062.59	1196.82	1525.62	999.778	970.55	918.048	1194.86	1141.24	1163.66	1172.92	1142.53	1157.38	1161.3	3.49402	0.063254	0.0988871	0.321543	3.54307
1088.99	1054.16	1171.2	1508.31	997.779	1003.77	923.378	1183.67	1152.73	1169.9	1155.7	1144.33	1140.62	1155.28	3.55911	0.0741715	0.0653205	0.337127	2.70455
1060.01	1068.15	1179.87	1537.43	995.541	956.693	894.437	1230.78	1147.33	1149.04	1172.99	1137.13	1180.33	1151.79	3.25619	0.0650539	0.0826804	0.303565	4.93098
1070.32	1049.07	1175.49	1584.3	967.954	1007.64	909.398	1179.43	1190.52	1218.61	1157.5	1156.77	1143.06	1166.49	3.38454	0.0642367	0.0958394	0.366539	5.39132
1077.72	1036.78	1155.91	1521.81	1000.39	991.997	902.303	1157.23	1184.62	1155.17	1186.6	1115.13	1179.22	1154.17	3.37135	0.0699258	0.0953193	0.309962	1.84066
1063.71	1043.65	1133.69	1493.43	959.146	993.288	911.288	1215.39	1157.16	1144.27	1184.56	1150.36	1155.12	1143.43	3.62847	0.0625278	0.0892204	0.28456	5.52705
1063.64	1049.16	1172.5	1574.33	973.279	1014.04	897.927	1209.38	1164.97	1188.23	1192.59	1180.89	1178.87	1154.06	3.45499	0.0720228	0.0830396	0.336371	5.49741
1071.72	1078.57	1184.37	1482.39	982.604	1001.35	909.372	1183.76	1163.15	1168.94	1160.01	1146.46	1167.31	1160.64	3.718	0.0691833	0.0828443	0.31682	8.93432
1073.57	1081.3	1125.29	1570.34	1009.45	996.781	901.402	1185.69	1181.43	1179.28	1175.96	1131.35	1176.82	1152.14	3.10789	0.0557218	0.0737527	0.320355	4.58536
1072.21	1063.42	1189.5	1503.28	993.982	992.65	916.19	1169.94	1175.34	1192.23	1150.75	1141.25	1153.64	1154.91	3.51557	0.070664	0.0929536	0.328087	8.08442
1075.71	1022.14	1149.12	1555.74	987.88	979.9	900.845	1195.73	1153.74	1203.83	1115.06	1202.19	1172.41	1164.26	3.55283	0.0572236	0.0893706	0.3037	0.316841
1084.49	1037.25	1199.72	1561.6	990.236	975.728	908.198	1207.13	1182.03	1160.42	1135.18	1160.01	1174.7	1159.46	3.68913	0.0758516	0.0926597	0.335492	5.51703
1066	1062.06	1143.57	1495.48	962.5	972.228	904.013	1194.46	1176.49	1151.28	1151.97	1126.25	1172.34	1144.4	3.59909	0.0659087	0.0968284	0.287328	8.12586
1056.5	1051.3	1158.11	1583.61	1037.4	980.62	914.667	1212.56	1190.78	1166.6	1172.76	1144.53	1156.6	1152.69	3.19774	0.0768154	0.0926174	0.302668	5.4337
1053.64	1066.93	1166.82	1555.47	988.702	1010.4	917.156	1182.04	1149.45	1173.61	1165.57	1175.37	1196.37	1150.57	3.36638	0.0652663	0.0892466	0.284899	5.86374
1042.43	1053.67	1167.25	1534.65	986.352	1018.76	889.957	1197.08	1159.04	1146.09	1181.72	1138	1164.43	1151.67	3.72962	0.0525188	0.0786094	0.318131	6.15899
1084.24	1072.68	1142.21	1547.69	995.711	1010.57	897.168	1210	1179.41	1185.7	1184.1	1139.07	1155.32	1141.55	3.26832	0.0663603	0.0974502	0.332049	5.7076
1074.96	1064.4	1172.57	1589.72	939.763	1041.14	899.329	1200.83	1197.49	1158.03	1209.74	1162.01	1161.29	1150.85	3.23698	0.0733822	0.0856268	0.294645	4.53718
1072.81	1055.25	1172.45	1532.87	994.396	994.363	894.834	1216.36	1154.9	1189.59	1175.66	1156.04	1174.44	1157.74	3.3551	0.075092	0.0899646	0.274943	5.5767
1080.03	1073.4	1163.01	1542.03	988.954	1016	901.269	1197.85	1201.61	1172.41	1182.02	1188.97	1165.39	1151.79	3.2981	0.0759533	0.093116	0.29167	4.23278
1070.54	1037.76	1171.1	1483.39	959.469	993.162	903.46	1171.84	1203.98	1186.95	1185.87	1146.7	1153.24	1187.71	3.32412	0.0675015	0.0841069	0.32002	6.43577
1081.46	1055.79	1157.98	1539.13	972.778	1002.76	902.651	1199.61	1194.34	1172.41	1202.62	1186.25	1147.23	1169.05	3.33263	0.0632425	0.0831845	0.30646	5.65121
1064.75	1041.39	1154.35	1543.67	1008.93	1021.96	917.058	1215.31	1194.68	1182.62	1162	1144.45	1170.34	1162.69	3.71919	0.0675011	0.0952413	0.329758	6.28679
1069.68	1029.63	1118.57	1533.75	944.994	1010.66	906.043	1195.31	1176.44	1218.16	1177.06	1192.66	1180.04	1160.19	3.42934	0.0719682	0.0823194	0.295107	4.7248
1086.89	1073.91	1183.13	1549	922.035	992.016	901.765	1210.56	1151.54	1143.74	1189.92	1137.61	1179.36	1157.21	3.18611	0.0599032	0.0869201	0.28768	4.85564
1094.7	1048.17	1159.24	1535.24	994.427	992.115	904.186	1225.49	1181.03	1164.15	1190.81	1111.04	1128.42	1134.11	3.74982	0.0784147	0.0828995	0.307562	1.44837
1062.02	1053.32	1151.49	1561.05	952.278	1020.37	904.764	1199.5	1167.54	1183.9	1182.87	1174.27	1183.71	1169.48	3.47928	0.0607975	0.0867268	0.365203	8.57025
1040.18	1065.05	1162.79	1544.51	965.963	972.739	910.742	1201.49	1203.55	1160.15	1190.81	1165.38	1186.18	1167.52	3.39055	0.0587105	0.0907138	0.306641	3.51617
1095.65	1051.66	1150.17	1540.14	955.112	984.387	911.908	1168.95	1209.62	1221.88	1166.45	1176.91	1145.98	1158.61	3.3407	0.0540766	0.0736303	0.330893	4.56662
1060.66	1069.73	1126.2	1542.48	989.121	998.739	902.351	1165.9	1174.15	1190.54	1167.96	1186.81	1161.71	1165.34	3.53905	0.0578933	0.0787813	0.29995	7.51159
1083.57	1055.01	1145.76	1510.99	1003.92	995.517	902.175	1219.8	1189.62	1180.72	1191.48	1168.76	1166.22	1168.01	3.40895	0.072231	0.0751036	0.261641	6.38231
1051.57	1087.54	1154.28	1592.17	1008.46	1012.73	914.857	1193.15	1175.86	1166.78	1187.77	1178.11	1147.67	1134.39	3.42557	0.079861	0.0712014	0.308396	7.35214
1058.9	1045.21	1183.94	1527.48	968.469	991.287	908.432	1197.14	1165.21	1195.28	1177.18	1195.19	1175.23	1172.41	3.44395	0.0574165	0.095424	0.329179	1.78187
1072.76	1059.49	1158.93	1550.96	976.802	1011.04	908.767	1228.16	1180.9	1168.77	1183.18	1115.56	1139.63	1161.03	3.11892	0.061903	0.0984749	0.321315	6.85668
1069.35	1036.64	1176.77	1562.9	985.058	986.19	897.863	1226.43	1157.71	1157.47	1146.96	1190.64	1190.84	1142.26	3.30431	0.0645454	0.0762929	0.334247	7.51254
1065.19	1038.52	1179.51	1499.06	986.986	998.546	909.664	1174.42	1202.73	1161.98	1202.29	1107.6	1189.63	1156.37	3.1434	0.0746709	0.104064	0.281471	5.77058
1046.09	1015.79	1164.77	1514.92	948.191	1006.82	894.529	1182.04	1176.44	1190.9	1166.65	1199.08	1153.93	1163.04	3.51383	0.0516953	0.0966932	0.320717	6.20541
1063.77	1024.88	1169.71	1554.76	997.929	1041.35	917.201	1164.98	1183.14	1173.19	1184.06	1150.72	1161.28	1164.33	3.66924	0.0536448	0.0724967	0.289137	3.5035
1079.85	1061.9	1167.33	1522.08	996.009	1010.58	898.417	1206.56	1173.26	1191.35	1169.78	1156.85	1172.81	1158.55	3.15592	0.0643817	0.0883097	0.32598	3.56054
1078.3	1062.72	1203.95	1477.15	985.783	1047.08	910.581	1187.06	1190.64	1205.45	1139.16	1147.47	1168.95	1178.22	3.33282	0.0767466	0.0801428	0.304746	5.1159
1069.18	1040.23	1122.13	1523.17	983.207	995.612	898.752	1164.04	1190.31	1189.4	1171.24	1135.19	1181.12	1150.46	3.37035	0.0871308	0.0702537	0.291236	4.34707
1031.69	1040.72	1181.01	1553.32	1003.08	998.022	902.942	1163.85	1181.89	1217.67	1197.62	1151.39	1156.16	1146.97	3.29142	0.0677393	0.0727411	0.300468	4.86149
1069.57	1057.81	1126.87	1554.06	982.327	995.019	902.769	1193.25	1196.01	1197.96	1175.62	1123.81	1142.53	1158.77	3.40611	0.0633278	0.104617	0.334386	6.47261
1063.11	1055.38	1149.74	1516.12	961.223	997.297	911.642	1215.21	1166.07	1175.34	1158.4	1166.09	1160.59	1124.09	3.75847	0.062268	0.0978503	0.312783	3.47829
1066.23	1059.63	1158.01	1540.84	986.27	984.357	907.826	1153.6	1194.9	1163.6	1173.15	1163.96	1195.62	1175.99	3.1477	0.0595484	0.0921409	0.317334	3.05882
1055.81	1082.66	1157.1	1523.81	990.183	1054.68	900.974	1180.49	1170.8	1175.01	1191.45	1174.63	1173.81	1185.81	3.34195	0.0769486	0.0880544	0.317436	3.85483
1090.1	1006.38	1169.02	1586.78	983.175	1000.47	904.741	1200.53	1180.45	1160.81	1195.02	1150.18	1162.73	1147.37	3.19171	0.0682719	0.0797601	0.319355	5.15552
1069.86	1057.08	1130.7	1530.44	993.191	975.894	909.108	1190.47	1179.11	1171.56	1159.84	1167.29	1150.13	1128.56	3.59969	0.0462377	0.0951092	0.323119	3.62792
1068.6	1096.03	1162.13	1488.98	981.902	989.827	906.173	1206.22	1166.71	1155.05	1168.67	1208.22	1154.88	1158.38	3.55827	0.0751245	0.0922061	0.30765	4.60228
1067.46	1064.08	1163.89	1573.53	1000.05	1015.49	905.013	1168.2	1183.76	1175.1	1186.51	1176.23	1155.94	1144.92	3.42741	0.0742677	0.0951346	0.27906	4.1489
1080.92	1056.95	1168.54	1499.17	990.225	1007.47	912.521	1170.54	1196.68	1165.8	1189.4	1148.94	1151.31	1149.34	3.55582	0.070382	0.0883765	0.306669	5.93309
1082.1	1050.14	1169	1538.66	984.15	1017.85	905.573	1196.52	1156.98	1189.76	1206.12	1152.4	1176.61	1176.91	3.59614	0.0596049	0.0758371	0.344235	3.7611
1070.22	1092.61	1165.84	1615.23	1006.14	1016.37	906.256	1178.17	1163.82	1159.55	1189.55	1118.78	1158.21	1157.51	3.4715	0.0585207	0.105997	0.295514	5.19988
1085.13	1024.44	1176.62	1585.91	978.019	1021.3	906.39	1141.48	1177.14	1196.67	1140.95	1160.2	1179.09	1128.91	3.1449	0.0590201	0.102235	0.327469	5.15225
1067.86	1026.69	1152.61	1561.34	983.174	993.596	909.98	1203.5	1165.08	1198.87	1194.54	1148.69	1127.36	1123.85	3.41273	0.073026	0.0745635	0.281324	5.78238
1073.15	1047.99	1195.08	1569.98	971.699	993.861	906.444	1213.85	1170.95	1187.18	1185.3	1159.81	1135.33	1154.89	3.60526	0.0485166	0.0918579	0.314169	2.00698
1091.77	1079.1	1186.01	1509.05	998.509	1026.48	909.614	1187.67	1197.36	1177.74	1200.7	1167.82	1197.56	1133.45	3.46922	0.0730612	0.0970486	0.335039	7.86986
1081.48	1047.93	1223.47	1563.26	952.166	1003.32	912.29	1159.21	1161.29	1152.32	1184.23	1178.66	1154.37	1127.34	3.32965	0.06865	0.0869529	0.298625	3.22861
1097.82	1072.01	1178.64	1510.34	999.326	1009.39	892.68	1184.63	1163.75	1186.72	1230.66	1176.71	1197.61	1137.55	3.43322	0.0695767	0.0901636	0.319988	4.27228
1075.5	1049.27	1171.25	1530.51	1015.15	1001.47	914.483	1212.29	1176.45	1151.06	1178.36	1185.05	1168.68	1158.35	3.19326	0.0445018	0.0768613	0.318803	8.63643
1069.92	1057.39	1166.86	1546.59	955.173	1006.15	907.875	1213.12	1193.53	1200.98	1185.01	1142.9	1180.86	1158.42	3.14844	0.0522563	0.0990165	0.282615	5.84447
1088.8	1066.85	1160.94	1570.99	1001.78	1013.12	911.782	1174.19	1193.31	1185.68	1201.41	1142.76	1159.38	1119.6	3.5604	0.0627415	0.0935828	0.318722	7.63279
1081.92	1054.67	1210.31	1530.69	986.587	1030.33	902.271	1204.71	1211.76	1164.76	1149.21	1177.6	1180.4	1150.79	3.28554	0.06319	0.0764857	0.300214	6.01062
1076.22	1056.01	1160.08	1485.73	960.342	1025.73	901.458	1205.68	1165.89	1166.32	1191.55	1151.19	1162.31	1160.8	3.31573	0.0677567	0.0838589	0.32136	5.95098
1072.11	1058.74	1156.51	1489.69	1005.93	969.005	894.276	1210.4	1163.57	1173.45	1194.43	1171.63	1175.3	1168.41	2.85292	0.0752068	0.087517	0.337216	6.76297
1052.12	1043.75	1165.27	1474.92	1006.01	1036.04	916.944	1187.56	1206.96	1180.65	1189.69	1180.12	1146.6	1163.25	3.17255	0.0756033	0.0979377	0.305239	6.88663
1055.3	1074	1136.18	1492.03	973.59	997.001	901.498	1176.87	1152.82	1186.07	1174.28	1161.73	1200.85	1147.54	3.47323	0.0726826	0.0964536	0.330719	5.8107
1054.92	1083.66	1155.09	1545.37	951.354	990.602	914.379	1188.82	1192.53	1169.04	1175.77	1124.89	1185.56	1170.47	3.261	0.052719	0.108208	0.293619	8.45842
1070.76	1057.35	1167.17	1485.8	971.026	1038.08	908.105	1150.24	1206.11	1198.37	1151.95	1181.3	1164.03	1146.64	3.19618	0.0660813	0.0784443	0.321001	5.01316
1092.25	1072.21	1105.8	1516.5	986.653	1001.31	901.341	1233.28	1200.28	1177.47	1182.74	1135.19	1148.51	1160.72	3.26009	0.0651043	0.0822757	0.280876	6.67288
1074.67	986.312	1175.04	1569.87	1012.01	1029.32	897.874	1184.74	1166.88	1188.13	1212.97	1203.67	1184.55	1192.17	3.30359	0.0713345	0.0893067	0.347058	8.1564
1068.44	1046.76	1095.98	1502.69	977.118	986.132	899.044	1207.06	1199.98	1176.87	1182.91	1122.69	1148.85	1181.18	3.59684	0.0727363	0.0831586	0.309129	10.1789
1069.08	1064.6	1194.55	1523.97	968.567	1028.27	913.044	1216.73	1163.77	1163.73	1170.77	1162.15	1154.09	1173.1	3.58869	0.0621066	0.0896675	0.305925	2.38377
1084.15	1036.03	1136.24	1521.63	1007.28	995.305	898.523	1184.12	1169.41	1177.55	1130.86	1132.36	1137.62	1139.84	3.35844	0.0628058	0.0883485	0.316933	2.38163
1057.39	1075.45	1143.66	1503.35	941.992	1015.81	906.232	1210.16	1157.35	1202.04	1165.49	1183.74	1131.25	1133.57	3.07116	0.0653875	0.0899093	0.337536	4.33408
1082.67	1063.5	1184.82	1549.37	992.493	980.137	904.086	1195.63	1167.62	1182.56	1153.09	1111.09	1185.12	1167.29	3.58862	0.0769374	0.0863287	0.375904	6.07274
1084.78	1082.87	1183.46	1559.16	989.389	992.727	902.499	1173.7	1161.23	1184.3	1136.54	1189.61	1137.93	1163.51	3.29134	0.0861065	0.0864034	0.317409	4.49741
1070.67	1061.03	1146.99	1572.48	991.351	1022.29	910.07	1185.55	1157.87	1179.86	1181.13	1193.17	1139.27	1180.34	3.18881	0.0583028	0.084104	0.286731	5.76992
1070.8	1052.27	1185.78	1578.62	968.716	984.46	914.054	1152.2	1167.3	1198.88	1188.93	1180.11	1142.62	1162.3	3.00682	0.0498267	0.0907329	0.319748	4.10383
1049.69	1061.65	1194.51	1570.34	1005.43	983.372	904.367	1196.93	1186.81	1202.13	1163.63	1184.52	1174.46	1152.99	3.48667	0.0566581	0.100361	0.302664	2.48108
1070.35	1036.23	1160.54	1518.54	977.58	959.61	909.766	1204.11	1157.52	1169.47	1168.96	1098.96	1142.43	1150.52	3.27573	0.0686496	0.0775065	0.292778	7.80624
1081.96	1062.92	1150.36	1538.77	1018.25	1019.33	912.778	1210.95	1182.58	1177.2	1189.46	1203.19	1126.7	1162.4	3.41899	0.0523618	0.0847335	0.329684	5.29305
1067.12	1053.82	1184.85	1564.16	960.259	1010.42	906.469	1214.72	1166.57	1172.22	1191.33	1173.02	1162.42	1168.55	3.35464	0.0684394	0.0804951	0.313151	8.65224
1060.69	1039.61	1193.81	1552.66	961.454	1005.01	904.607	1194.63	1181.05	1195.16	1201.73	1127.51	1177.96	1155.4	3.56639	0.0697223	0.0927763	0.326896	4.35275
1064.19	1021.16	1127.44	1564.9	980.033	986.938	906.724	1215.57	1150.64	1196.44	1175.06	1200.98	1153.14	1137.25	3.72203	0.07004	0.0860226	0.348031	3.55464
1058.44	1067.62	1163.89	1497.36	977.228	992.5	903.584	1191.66	1213.03	1165.16	1185.34	1169.01	1153.17	1151.92	3.21695	0.0592422	0.088197	0.329266	5.8589
1063.44	1062.38	1174.02	1565.47	1018.67	1032.6	909.928	1192.38	1212.42	1186.6	1152.57	1135.63	1164.77	1126.99	3.56418	0.0662409	0.0894382	0.299739	8.06737
1082.84	1025.08	1185.13	1549.56	971.891	977.094	913.496	1194.91	1180.01	1180.08	1156.83	1140.75	1161.47	1176.03	3.34042	0.0701094	0.0933195	0.31748	9.30144
1069.5	1046.5	1161.78	1523.78	1005.29	993.159	910.723	1182.83	1166.97	1179.89	1187.37	1136.04	1170.72	1151.12	3.2973	0.0555183	0.0777922	0.310089	4.50612
1072.68	1063.14	1177.11	1486.36	996.895	968.245	904.552	1208.2	1163.05	1160.23	1153.72	1158.05	1180.77	1191.29	3.04349	0.0712149	0.0883325	0.311932	7.68027
1104.43	1054.62	1184.57	1543.93	1002.97	1022.63	902.954	1230.59	1196.04	1157.06	1152.7	1207.12	1149.13	1151.07	3.59825	0.0625783	0.0905059	0.304744	7.37767
1061.47	1110.74	1150.2	1521.35	980.29	1002.01	912.243	1187.17	1188.85	1188.93	1159.48	1175.32	1165.58	1174.19	3.28169	0.0628771	0.0834316	0.341792	4.10341
1053.05	1019.75	1141.66	1543.96	971.417	982.479	905.391	1185.83	1170.59	1174.59	1171.83	1171.49	1173.88	1156.43	3.56755	0.0783632	0.0925995	0.32577	6.25972
1063.42	1063.93	1178.23	1527.13	972.216	973.52	899.902	1173.95	1180.74	1160.53	1161.89	1142.2	1151.16	1142.51	3.43153	0.0733047	0.0853431	0.3159	5.23977
1051.18	1048.99	1192.47	1537.87	1002.5	1008.41	901.014	1234.03	1155.41	1164.58	1159.98	1129.38	1185.59	1167.58	3.1891	0.0655508	0.0855696	0.292473	3.68145
1090.11	1083.81	1113.93	1539.64	990.949	1032.99	903.022	1177.66	1239.32	1157.78	1176.1	1143	1163.2	1152.43	3.29534	0.0674284	0.0904999	0.320112	6.65083
1060.99	1068.66	1175.73	1609.74	998.21	1011.8	914.667	1187.64	1165.79	1167.3	1187	1154.67	1135.76	1174.31	3.40629	0.0784338	0.0766432	0.305683	6.91211
1068.48	1041.03	1164.4	1580.4	982.451	1021.56	897.124	1206.27	1167	1175.41	1191.2	1142.4	1145.37	1172.96	3.12403	0.0664558	0.0839988	0.293155	5.33085
1085.86	1058.23	1170.92	1559.77	987.914	969.289	897.343	1209.88	1177.99	1194.14	1197.8	1162.84	1158.22	1181.6	3.15245	0.0549109	0.0960461	0.306787	5.96136
1043.51	1015.89	1148.27	1516.47	1023.3	1023.2	903.886	1167.09	1181.73	1155.84	1155.85	1169.03	1159.26	1137.71	3.54263	0.062491	0.0787564	0.299928	7.9617
1070.63	1096.88	1117.13	1563.86	985.698	998.434	908.535	1155.86	1188.96	1170.96	1190.45	1183.35	1172.5	1154.98	3.49192	0.0677126	0.0908305	0.31387	5.49398
1069.26	1098.57	1140.95	1545.6	981.717	1029.18	912.951	1173.97	1157.66	1157.7	1150.49	1167.64	1173.42	1170.95	3.30881	0.0807174	0.0955066	0.303729	5.22036
1079.48	1053	1187.28	1522.25	998.641	1014.83	906.929	1164.81	1170.25	1186.53	1172.39	1166.91	1189.22	1144.41	3.28047	0.0682185	0.0943836	0.310053	5.27587
1042.17	1023.82	1160.08	1539.29	990.777	995.26	907.81	1180.08	1151.01	1176.81	1196.32	1172.28	1188.17	1178.06	3.37763	0.0621664	0.0895564	0.307517	1.75416
1073.72	1094.89	1178.5	1523.69	1029.74	1024.14	913.597	1204.47	1194.27	1174.89	1171.35	1156.8	1160.25	1158.94	3.27384	0.053544	0.0896247	0.305959	6.78228
1090.97	1088.5	1201.44	1515.76	1005.77	1039.8	894.359	1217.52	1161.88	1131.99	1196.29	1150.67	1188.87	1142.05	3.31273	0.0631736	0.0919629	0.285316	3.22747
1082.71	1057.21	1192.3	1539.05	1026.12	1010.57	920.045	1200.91	1184.22	1179.63	1166.65	1173.61	1132.17	1143.11	3.33762	0.0686187	0.0953956	0.292449	2.02759
1071.71	1072.54	1148.38	1516.19	978.546	993.294	902.776	1202.99	1160.27	1161.92	1213.06	1156.97	1159.79	1162.3	3.48348	0.0611113	0.0805458	0.295939	8.66738
1081.39	1078.18	1211.48	1506.22	1000.32	1033.69	914.379	1215.02	1159.94	1187.8	1155.85	1140.63	1138.44	1140.05	3.48723	0.0639086	0.0730295	0.304988	5.40661
1088.75	1048.93	1189.85	1565.76	972.17	986.921	903.559	1222.61	1173.59	1154.55	1166.26	1182.64	1139.56	1140.33	3.20055	0.0659112	0.0975386	0.32936	4.99721
1061.03	1049.71	1171.98	1552.81	964.949	1017.75	901.524	1193.01	1147.66	1202.37	1160.03	1132.67	1136.33	1167	3.16934	0.0669625	0.0692743	0.316738	2.4019
1069.21	1087.36	1164.59	1544.78	979.334	996.356	910.603	1197.91	1207.24	1190.13	1147.91	1173.43	1145.29	1163.82	3.53858	0.0659113	0.10125	0.349027	4.96573
1077.46	1065.59	1106.43	1585.16	1005.99	1046.62	904.917	1190.61	1199.53	1175.66	1149.26	1142.33	1165.17	1179.38	3.52508	0.0667001	0.102711	0.295328	7.73892
1073.22	1041.61	1195.45	1536.56	1002.83	993.744	900.259	1187.96	1160.12	1168.71	1180.08	1150.49	1162.23	1164.44	3.62686	0.0684762	0.0785153	0.311123	1.32175
1039.71	1083.73	1234.26	1555.32	1030.66	1000.26	903.868	1202.25	1175.75	1185.3	1172.27	1163.17	1165.63	1163.8	3.26771	0.0700438	0.0807522	0.294235	4.40725
1080.73	1077.05	1180.32	1539.56	988.848	1027.35	903.983	1221.03	1168.46	1183.64	1188.82	1159.45	1182.26	1181.02	3.76339	0.0655868	0.0792938	0.301074	7.5132
1070.24	1057.85	1151.07	1590.65	988.214	973.659	901.796	1185.7	1162.74	1199.96	1167.68	1168.4	1171.13	1160.94	3.40518	0.058709	0.0795418	0.330928	5.60154
1043.85	1031.42	1193.11	1511.85	976.844	1012.25	903.387	1200.42	1190.48	1202.43	1170.48	1162.95	1139.8	1168.07	3.31597	0.0583909	0.07755	0.328736	6.30664
1078.77	1061.29	1183.32	1599.08	968.732	1031.85	911.145	1168.68	1180.08	1198.93	1147.33	1162.46	1113.62	1159.64	3.44078	0.0751311	0.0703166	0.366027	2.76181
1042.45	1091.96	1152.13	1550.74	988.273	1009.47	911.599	1164.01	1181.59	1171.23	1180.74	1167.81	1155.38	1189.22	3.00607	0.0609689	0.0855424	0.308302	5.49046
1041.93	1016.78	1134.59	1535	966.019	981.489	906.336	1172.51	1178.11	1159.78	1198.85	1116.47	1184.56	1162.49	3.26267	0.06948	0.0961863	0.324759	6.56425
1089.75	1056.11	1160.58	1602.2	1013.04	990.99	902.463	1237.09	1166.18	1164.05	1185.88	1130.19	1140.46	1125.12	3.31934	0.0904341	0.0843315	0.311507	5.45691
1075.75	1025.09	1153.45	1546.11	987.359	1019.17	908.957	1196.97	1183.94	1160.84	1179.3	1124.9	1152.56	1165.51	3.39693	0.0786573	0.0836728	0.309369	2.51251
1067.83	1045.49	1177.89	1566.51	986.402	1024.57	908.886	1227.31	1167.12	1205.11	1162.28	1191.23	1146.64	1139.25	3.13063	0.067247	0.0873398	0.299255	1.79505
1085.07	1065.29	1140.81	1527.66	988.876	984.529	910.338	1199.75	1184.38	1166.3	1169.75	1135.89	1172.87	1171.49	3.5416	0.0680483	0.0753504	0.324525	4.34817
1066.48	1019.47	1166.95	1534.98	970.523	1000.95	900.925	1211.73	1188.15	1169.21	1150.83	1140.44	1177.38	1161.22	3.24627	0.0725084	0.070371	0.317407	7.93796
1066.92	1083.5	1181.44	1554.28	998.177	1029.84	907.559	1201.42	1165.72	1170.1	1149.29	1154.19	1176.31	1144.58	3.3773	0.0630516	0.10217	0.329749	4.55095
1084.72	1085.93	1130.37	1571.36	971.354	984.08	916.626	1218.65	1180.37	1177.89	1156.65	1168.04	1158.19	1156.97	3.16128	0.0627856	0.0891993	0.306673	6.94726
1065.86	1083.94	1176.04	1509.82	980.369	1024.09	903.918	1186.98	1148.46	1146.24	1136.26	1145.34	1199.08	1156.91	3.30754	0.0537077	0.0810094	0.308715	2.48728
1073.52	1039.21	1151.68	1548.24	1023.86	1041.73	904.048	1210.94	1193.19	1175.43	1179.27	1214.05	1156.02	1148.06	3.39572	0.0523923	0.0744795	0.301158	7.75144
1066.43	1067.49	1171.58	1589.51	995.116	1042.73	906.985	1179.2	1174.78	1190.89	1167.47	1156.78	1166.99	1131.53	3.16774	0.0634889	0.0862533	0.300342	8.77799
1072.02	1051.28	1210.75	1531.31	980.908	988.202	911.092	1164.21	1179.91	1186.24	1185.99	1121.1	1161.71	1156.12	3.15869	0.0623125	0.0728744	0.296613	5.65662
1082.27	1055.8	1171.07	1541.12	1009.82	994.974	917.733	1197.83	1174.95	1177.48	1187.8	1187.67	1159.69	1142.34	3.31543	0.0749015	0.0948127	0.313725	5.75784
1045.1	1084.99	1205.77	1497.22	991.077	1029.91	892.644	1169.45	1186.58	1182.09	1215.79	1113.94	1164.36	1140.16	3.49032	0.0538004	0.0857944	0.306022	4.75837
1084.25	1039.19	1186.07	1569.31	987.471	928.566	904.223	1189.81	1182.15	1192.48	1181.15	1165.97	1216.8	1177.21	3.4477	0.0763725	0.0892054	0.317358	5.54042
1082.38	1044.53	1225.64	1587.24	1002.18	1014.86	899.614	1195.63	1191.18	1150.58	1147.73	1123.53	1138.88	1137.09	3.46364	0.0816737	0.0782632	0.304887	4.01797
1076.95	1068.23	1166.15	1525.99	959.875	1032.8	901.66	1195.01	1183.29	1188.22	1158.5	1176.48	1153.15	1169.68	3.68504	0.0608016	0.0864214	0.310041	5.66229
1089.22	1042.56	1182.86	1542.9	949.507	980.773	918.941	1234.78	1204.09	1172.28	1181.76	1147.76	1171.9	1159.49	3.56531	0.0596497	0.100028	0.337723	3.79738
1046.11	1084.09	1173.22	1548.03	1023.22	1016.59	904.357	1205.85	1215.46	1174.71	1172.64	1126.27	1169.06	1153.98	3.52989	0.065425	0.102113	0.352754	2.6713
1051.02	1033.64	1187.46	1591.88	1005.11	1002.1	910.27	1181.98	1206.16	1176.38	1146.67	1162.09	1186.77	1154.22	3.40419	0.0622168	0.0933969	0.359041	2.61087
1063.37	1066.7	1216.08	1567.48	1006.51	973.002	902.445	1175.93	1172.74	1184.04	1188.62	1159.45	1139.15	1164.2	3.37275	0.0682269	0.0912666	0.319034	6.04042
1080.54	1047.76	1197.51	1530.2	975.201	1004.75	905.617	1196.09	1159.84	1197.88	1164.44	1161.26	1156.07	1174.29	3.30944	0.0606916	0.0797406	0.312476	6.9409
1067.29	1055.72	1156.68	1550.63	954.74	1000.29	910.704	1197.4	1178.45	1204.15	1172.88	1162.26	1148.83	1148.34	3.37532	0.0651828	0.0798257	0.351372	5.63202
1076.96	1065.47	1198.12	1541.25	963.839	1005.73	904.732	1192.77	1182.89	1175.49	1210.59	1141.86	1165.28	1163.77	3.45213	0.054951	0.0837328	0.30531	4.82377
1070.12	1070.31	1161.73	1544.62	969.276	982.96	903.52	1193.89	1168.81	1163.89	1143.07	1165.58	1175.24	1146.42	3.39933	0.0637442	0.0811909	0.327982	3.21626
1059.25	1089.66	1181.5	1554.93	984.927	993.604	900.959	1207.3	1204.27	1176.47	1175.43	1159.86	1168.48	1124.26	3.16483	0.0619646	0.0708424	0.318917	1.69782
1049.38	1096.11	1145.57	1485.55	988.261	1010.34	904.67	1227.47	1179.52	1195.16	1162.9	1146.71	1184.09	1160.6	3.17656	0.0579946	0.0875648	0.296829	4.57707
1063.74	1040.93	1129.6	1493.83	988.385	1026.82	902.4	1208.27	1182.08	1171.92	1173.08	1153.94	1169.17	1176.75	3.56578	0.0641042	0.0723527	0.323326	4.87911
1074.67	1047.36	1157.62	1566.09	981.684	1019.59	907.881	1183.08	1175.26	1193.47	1161.18	1219.57	1164.39	1164.08	3.5031	0.0717264	0.0848579	0.281819	9.90018
1076.19	1028.94	1212.81	1589.05	948.953	1045.9	904.457	1219.95	1185.98	1168.53	1181.41	1149.95	1154.07	1164.21	3.19988	0.0500947	0.0960103	0.37069	7.53553
1056.86	1079.28	1118.42	1497.15	998.891	1003.31	904.96	1189.03	1191.94	1164.7	1122.13	1150.56	1140.87	1171.15	3.25193	0.0675735	0.097146	0.302534	5.97621
1067.88	1028.42	1125.18	1531.1	963.241	1004.46	911.639	1187.08	1160.42	1206.17	1157.93	1162.17	1154.83	1156.19	3.40569	0.0577676	0.0726464	0.282625	2.32043
1061.42	1046.8	1178.85	1506.82	996.119	1022.16	903.264	1188.83	1175.19	1151.46	1155.59	1168.08	1147.82	1182.1	3.1951	0.0877974	0.100757	0.305012	8.04302
1069.08	1080.14	1172.61	1504.02	1003.51	1018.37	910.232	1191.78	1178.08	1147.8	1166.41	1141.75	1172.14	1155.12	3.48952	0.0815427	0.0769049	0.361433	3.12905
1088.63	1074.09	1180.56	1590.66	1003.7	1020.53	913.695	1205.81	1174.48	1171.63	1130.69	1165.63	1153.73	1155.59	3.56371	0.0811083	0.0978821	0.316511	4.51565
1076.57	999.022	1180.89	1569.03	1014	1016.39	898.115	1215.38	1170.17	1188.67	1171.38	1141.98	1143.12	1174.7	3.56903	0.0623962	0.0828224	0.324062	6.54223
1085.22	1054.73	1190.13	1590.65	970.615	1016.81	905.653	1188.74	1188.38	1189.64	1160.11	1144.13	1166.9	1161.35	2.90913	0.08464	0.0890657	0.30956	5.99511
1055.89	1021.41	1155.47	1516.35	962.505	1009.7	911.278	1187.39	1172.65	1187.02	1169.81	1151.34	1174.49	1162.46	3.07362	0.0649412	0.0749434	0.335318	7.73897
1083.92	1076.13	1175.18	1528.74	983.67	981.826	893.291	1218.37	1146.6	1187.43	1151.49	1188.39	1132.83	1155.38	3.44082	0.064097	0.0965443	0.311829	8.58926
1049.03	1044.06	1158.57	1566.01	1004.4	1034.75	903.489	1212.8	1164.73	1161.12	1199.57	1165.62	1174.68	1178.39	3.23537	0.0732284	0.090094	0.287295	7.21698
1048.12	1053.48	1152.14	1546.88	1008.27	1015.16	921.494	1199.81	1188.13	1182.83	1181.91	1158.61	1192.09	1168.55	3.69611	0.0749001	0.0777047	0.305412	4.67471
1044.98	1047.79	1171.91	1526.04	977.076	1003.4	916.132	1195.26	1162.59	1195.34	1184.59	1203.83	1167.83	1145.81	3.58611	0.0681772	0.0956198	0.332855	5.22504
1079.43	1059.77	1168.34	1591.08	985.422	976.3	916.356	1201.47	1180.06	1175.07	1173.94	1134.4	1149.51	1162.28	3.19372	0.0733229	0.0868199	0.303702	7.26047
1068.38	1051.43	1192.69	1498	1025.14	1021.94	911.477	1178.58	1171.34	1194.36	1153.1	1194.68	1169.09	1130.09	3.5335	0.0741332	0.0879282	0.327331	4.60429
1070.5	1076.78	1202.63	1509.32	1008.84	1010.36	904.809	1196.56	1174.07	1149.72	1166.17	1174.79	1183.02	1179.91	3.44197	0.0824574	0.0794315	0.27516	7.0602
1061.57	1037.87	1149.48	1525.12	990.118	965.121	899.297	1218.79	1184.98	1185.59	1176.37	1157.68	1176.04	1149.3	3.39566	0.0497265	0.0954327	0.293886	5.6082
1065.82	1046.91	1156.73	1583.58	988.937	977.138	904.241	1173.26	1169.53	1163.72	1154.17	1170.78	1179.97	1173.08	3.2979	0.0496829	0.0953176	0.33338	3.4004
1053.68	1062.75	1180.92	1527.52	959.004	1023.13	910.308	1177.34	1209.91	1211.48	1176.14	1127.19	1157.75	1179.13	3.35356	0.0792317	0.0952573	0.328838	7.6754
1068.87	1014.09	1164.37	1573.54	983.862	991.216	914.753	1181.15	1163.65	1183.64	1177.35	1186.57	1168.93	1166.33	3.33285	0.0624084	0.0844657	0.259283	8.33153
1082	1047.81	1148.87	1567.33	986.58	1012.31	900.729	1215.19	1183.11	1183.17	1161	1147.85	1162.89	1142.68	3.38658	0.0873082	0.079248	0.315361	8.42019
1049.6	1088.14	1150.15	1537.4	960.593	1006.83	904.696	1193.18	1186.49	1178.11	1175.75	1135.74	1168.65	1140.51	3.50501	0.06261	0.0796807	0.320274	6.48364
1077.62	1042.53	1209.18	1566.06	994.986	1017.73	902.606	1220.43	1175.12	1172.06	1194.57	1178.16	1144.16	1163.91	3.71327	0.0640417	0.0851131	0.320526	6.10095
1095.59	1042	1151.29	1561.16	1028.44	993.316	910.344	1186.72	1178.44	1156.22	1178.51	1153.51	1146.34	1161.01	3.30469	0.0691746	0.0881048	0.33675	5.5831
1070.55	1067.3	1149.15	1521.44	981.946	1023.11	903.92	1201.86	1163.45	1189.31	1175.42	1186.3	1185.17	1167.14	3.4375	0.0732138	0.0858507	0.285164	2.73853
1054.33	1057.82	1150.41	1532.12	1004.57	1023.11	907.243	1192.29	1188.05	1170.28	1197.81	1177.61	1150.02	1176.42	3.67978	0.0760005	0.0971204	0.333644	2.7537
1053.52	1089.71	1181.72	1552.45	940.497	994.565	915.909	1230.7	1197.93	1164.29	1169.94	1157.39	1148.62	1186.77	3.49335	0.0516863	0.0772286	0.30711	5.82313
1076.84	1057.79	1178.38	1569.95	961.872	948.168	915.557	1174.87	1176.01	1179.66	1203.89	1167.24	1176.29	1172.21	3.57123	0.0692646	0.0795468	0.32257	6.93132
1076.24	1035.01	1160.76	1533.84	995.933	972.245	913.951	1197.32	1206.87	1156.39	1154.21	1182.54	1162.2	1156.1	3.371	0.058337	0.0831087	0.300255	3.75595
1092.69	1046.85	1174.93	1530.66	964.719	998.912	909.138	1209.64	1175.38	1192.09	1185.07	1198.09	1143.68	1151.7	3.49748	0.0641428	0.099681	0.319995	4.18977
1051.7	1076.43	1098.43	1527.31	1011.45	1002.39	898.507	1191.51	1198.75	1185.35	1186.63	1145.39	1176.42	1123.26	3.43392	0.0572244	0.0933253	0.366317	4.16303
1083.49	1076.17	1183.97	1571.06	959.453	1038.04	911.018	1214.17	1175.52	1209.72	1181.9	1155.56	1149.32	1166.02	3.74897	0.0690742	0.089145	0.298069	8.8481
1055.29	1050.44	1210.49	1526.64	979.134	999.974	909.025	1189.03	1185.88	1190.38	1148.16	1154.17	1152.19	1163.26	3.44804	0.0704742	0.0835427	0.317215	4.17898
1094.97	1085.21	1191.79	1511.43	978.705	1025.88	901.546	1205.79	1160.21	1193.69	1231.22	1165.17	1152.81	1167.97	3.56352	0.0718115	0.0848091	0.317606	6.52179
1057.82	1063.19	1125.84	1540.59	960.275	1023.34	906.788	1209.84	1159.45	1175.67	1161.53	1159.05	1182.98	1147.7	3.37222	0.0616059	0.0849359	0.352984	5.39738
1086.7	1063.26	1191.58	1532.2	1007.53	1006.09	908.595	1208.89	1151.68	1172.82	1176.13	1182.6	1184.79	1170.87	3.41641	0.0713763	0.0844708	0.318968	7.2079
1069.92	1067.82	1165.26	1576.46	966.816	1018.2	924.441	1203.97	1161.05	1186.83	1173.57	1158.64	1157.79	1148.38	3.52124	0.0631903	0.0843037	0.301638	2.82118
1075.02	1062.75	1202.18	1556.7	983.536	970.98	920.557	1202.73	1168.04	1177.82	1131.91	1184.23	1151.92	1127.14	3.41932	0.062581	0.107965	0.303083	4.1909
1055	1041.3	1153.97	1566.14	979.21	1069.33	899.258	1191.12	1170.12	1170.15	1185.52	1160.43	1159.98	1160	3.57995	0.0655644	0.10121	0.296675	6.34332
1074.04	1041.09	1212.51	1485.65	998.579	1017.27	909.714	1199.28	1173.72	1172.4	1151.92	1142.51	1176.7	1165.6	3.30962	0.0827681	0.0742843	0.336453	3.75328
1068.93	1055.68	1211.44	1515.84	971.752	1005.37	913.896	1214.48	1171.04	1183.07	1174.5	1188.5	1157.79	1130.58	3.33135	0.0593151	0.0925585	0.286306	8.29422
1073.51	1084.08	1159.81	1529.95	951.119	987.327	900.245	1168.39	1145.94	1165.45	1122.49	1165.69	1173.3	1161.69	3.18507	0.0695065	0.0778179	0.341727	7.53977
1068.41	1037.04	1149.73	1520.28	975.319	1007.97	897.216	1201.69	1191.85	1176.87	1143.82	1148.45	1123.43	1151.7	3.59919	0.0602191	0.0947443	0.350592	2.37902
1085.38	1067.61	1190.67	1513.28	983.549	992.252	901.959	1212.6	1175.13	1166.88	1184.2	1196.9	1148.68	1144.87	3.50727	0.074716	0.091829	0.329679	4.09804
1045.04	1064.61	1109.86	1475.95	980.15	990.313	894.495	1166.52	1162.53	1183.06	1191.45	1189.02	1177.59	1138.42	3.40178	0.0712649	0.0917883	0.306814	6.83141
1044.47	1072.11	1171.78	1578.68	1018.57	992.704	907.446	1178.66	1183.12	1172.91	1172.55	1188	1155.45	1160.92	3.289	0.0614003	0.0944463	0.29293	4.86336
1067.36	1058.1	1185.83	1508.7	979.359	968.211	899.472	1224.7	1179.85	1188.06	1168.81	1179.82	1173.5	1148.34	3.46968	0.0631378	0.100387	0.293556	6.46922
1057.87	1078.27	1167.01	1517.2	988.94	992.39	915.399	1188.82	1170.02	1172.67	1196.45	1186.84	1166.06	1148.24	3.49106	0.0650881	0.0817992	0.299504	1.07654
1063.48	1089.19	1170.71	1488.58	979.485	990.742	909.748	1204.79	1196.12	1175.29	1179.14	1169.06	1204.63	1119.93	3.32537	0.0600434	0.0849092	0.328967	4.16635
1067.81	1087.61	1201.08	1561.09	974.01	1010.46	916.87	1186.02	1159.71	1210	1195.28	1130.55	1173.08	1155.56	3.75939	0.0559351	0.106849	0.303475	4.96818
1062.51	1067.48	1177.82	1577.59	1030.57	1013.04	909.379	1176.82	1193.35	1189.58	1179.54	1184.17	1140.52	1142.26	3.56244	0.0709098	0.0949763	0.33136	5.34434
1081.03	1055.66	1182.19	1566.49	999.628	988.592	904.338	1240.81	1186.08	1188.6	1205.99	1148.93	1158.13	1175.09	3.49329	0.0754831	0.080153	0.29373	2.94996
1073.82	1035.03	1198.88	1566.39	980.615	997.98	905.687	1194.59	1173.77	1172.65	1148.83	1177.87	1148.28	1127.14	3.55449	0.0682818	0.0809319	0.315868	4.30715
1086.12	1059.66	1167.6	1525.72	1003.13	999.354	903.679	1176.4	1147.93	1184.28	1174.8	1155.7	1164.03	1152.58	3.50962	0.0538309	0.075734	0.334539	2.7446
1080.97	1051.05	1210.44	1586.32	962.105	976.698	915.609	1184.42	1162.51	1187.7	1166.6	1117.25	1144.21	1151.39	3.20507	0.0617775	0.09873	0.285474	5.57429
1074.32	1056.43	1106.97	1515.59	935.455	1046.39	907.178	1205.65	1208.76	1155.16	1166.64	1150.76	1148.22	1155.4	3.26687	0.0484794	0.0910204	0.308503	5.00877
1087.94	1092.62	1180.36	1544.97	968.052	1002.87	907.885	1197.73	1155.09	1172.63	1186.86	1171.99	1156.72	1157.54	3.38986	0.0663492	0.102464	0.286329	1.59494
1076.03	1063.26	1195.25	1549.02	977.853	990.154	906.489	1223.92	1175.55	1173.31	1140.53	1204.77	1183.18	1129.86	3.25162	0.062446	0.101124	0.319697	8.1472
1035.24	1051.02	1143.15	1510.68	977.175	1004.43	908.248	1235.04	1161.01	1157.76	1154.9	1160.96	1211.34	1179.09	3.47271	0.0625872	0.0919456	0.307542	8.59304
1086.34	1058.64	1170.06	1543.37	974.599	1000.77	906.509	1205.81	1186.8	1170.08	1148.31	1116.37	1146.57	1157.44	3.46308	0.0679087	0.0854572	0.304919	4.78456
1070.95	1032.18	1131.37	1553.08	985.848	990.517	916.265	1212.49	1171.12	1164.75	1201.42	1165.78	1164.67	1153.41	3.13398	0.0682899	0.0723348	0.308074	2.89108
1061.73	1037.09	1164.87	1537.43	990.542	1027.4	897.783	1214.43	1197.25	1174.02	1184.02	1150.67	1155	1145.83	3.3454	0.0725321	0.102675	0.3027	4.12496
1086.64	1054.21	1155.22	1579.29	1011.6	1014.54	919.609	1184.5	1183.66	1219.39	1185.32	1128.45	1174.06	1144.85	3.667	0.0655109	0.0716879	0.331436	2.42534
1055.78	1044	1186.17	1543.71	980.55	988.675	914.966	1198.08	1216.74	1222.57	1196.22	1141.34	1133.5	1178.66	3.65113	0.0666227	0.0824881	0.308369	3.73004
1057.74	1078.37	1148.14	1582.11	1020.73	983.432	906.673	1157.47	1169.89	1157.44	1153.81	1173.49	1149.63	1150.08	3.3478	0.0581267	0.079981	0.330889	6.83821
1099.05	1063.89	1153.13	1497.69	1008.39	999.248	910.352	1195.79	1173.24	1224.74	1166.19	1161.29	1161.7	1157.93	3.39202	0.0735023	0.074934	0.309934	5.51258
1047.84	1091.82	1140.65	1565.84	991.921	1028.65	900.375	1170.18	1186.42	1150.85	1136.82	1128.13	1186.29	1142.86	3.61909	0.0509542	0.0754121	0.313999	6.38049
1083.53	1049.87	1191.29	1561.6	978.288	1008.84	903.975	1215.99	1171.52	1189.86	1152.2	1186.35	1196.02	1164.44	3.71159	0.0583101	0.106338	0.326314	4.67234
1054.26	1076.33	1210.37	1538.49	1010.2	1029.53	904.255	1187.1	1163.04	1188.63	1186.14	1156.45	1183.91	1140.04	3.26152	0.0575719	0.0779592	0.348107	4.57915
1053.2	1070.11	1181.33	1545.04	1007.75	1010.89	908.69	1190.77	1194.96	1146.82	1181.42	1169.46	1159.66	1153.1	3.69218	0.0702568	0.0887881	0.294205	7.57719
1078.81	1082.87	1171.15	1554.63	980.744	964.961	907.057	1194.92	1199.39	1184.09	1172.12	1197.32	1136.1	1155.89	3.27102	0.0630688	0.0923679	0.324947	1.46573
1068.73	1030.34	1209.71	1524.21	1009.42	999.01	911.385	1183.55	1175.76	1183.7	1178.97	1145.42	1186.03	1130.41	3.29771	0.0625539	0.0869289	0.292796	9.72821
1059.49	1034.76	1201.55	1517.33	1012.83	1014.7	904.311	1214.19	1145.64	1181.93	1178.1	1199.11	1140.38	1156.21	3.62939	0.0586399	0.0871324	0.28985	8.60452
1074.29	1061.35	1141.83	1537.28	952.286	989.889	909.342	1156.22	1193.16	1182.8	1151.44	1165.06	1133.14	1188.2	3.47546	0.0720873	0.0807176	0.266606	8.37852
1076.51	1111.91	1151.3	1560.45	974.464	1012.43	909.928	1173.75	1193.06	1151.71	1168.23	1173.37	1150.19	1167.55	3.60632	0.0699324	0.0870678	0.281707	2.50281
1049.5	1039.79	1159.73	1569.9	967.972	994.078	905.214	1213.67	1161.49	1189.5	1206.66	1195.46	1158.61	1154.12	3.56566	0.0747292	0.0897412	0.300798	5.66866
1059.89	1019.05	1201.11	1544.97	965.782	987.105	915.115	1190.88	1187.95	1204.22	1193.41	1165.53	1174.55	1133.13	3.65427	0.0692397	0.0845177	0.346681	4.81642
1062.84	1095.53	1119.16	1528.31	1017.66	1012.76	913.508	1179.76	1161.34	1158.1	1155.33	1176.29	1182.65	1140.2	3.26755	0.0734535	0.0890042	0.299964	4.21802
1051.44	1109.19	1204.35	1581.23	995.608	1009.78	900.312	1185.88	1183.23	1182.58	1200.12	1156.96	1140.1	1156.23	3.10009	0.0581726	0.0886581	0.33112	0.21274
1087.58	1066.38	1178.68	1542.51	950.508	1012.67	905.953	1203.29	1150.77	1161.03	1194.39	1159.28	1152.53	1144.76	3.63475	0.0581136	0.096677	0.313661	3.25362
1074.42	1027.84	1144.06	1546.81	981.725	1025.94	915.237	1185.97	1170.11	1186.53	1170.68	1193.55	1160.12	1140.02	3.22371	0.0624997	0.0928003	0.331978	-0.101512
1060.17	1085.13	1208.63	1566.3	974.514	1010.04	912.306	1216.62	1193.89	1189.2	1161.24	1187.43	1118.08	1164.62	3.54337	0.076265	0.095577	0.320289	7.02736
1063.4	1032.1	1176.8	1532.93	1005.59	980.806	905.403	1200.64	1168.2	1163.04	1161.94	1123.57	1183.94	1172.62	3.64834	0.0620409	0.0961655	0.324191	6.51932
1069.95	1033.64	1161.98	1567.43	985.496	978.165	895.589	1200.77	1168.43	1148.44	1152.32	1158.13	1183.79	1178.49	3.22576	0.0574303	0.0873504	0.269493	1.65131
1051.86	1077.17	1147.06	1534.07	1001.61	1017.6	904.714	1173.47	1169.65	1172.62	1172.45	1164.67	1162.66	1180.48	3.5268	0.0725317	0.0823006	0.292042	8.73469
1067.66	1049.1	1153.66	1549.79	953.962	1002.03	902.725	1200.54	1200.28	1202.8	1170.81	1205.78	1161.25	1169.06	3.32791	0.067011	0.0758899	0.291255	6.52986
1076.08	1055.91	1163.4	1534.5	996.831	975.844	905.199	1205.07	1212.86	1152.09	1140.23	1160.29	1148.44	1151.94	3.71219	0.0783603	0.0742967	0.29332	10.4257
1072.45	1080.13	1182.15	1513.44	983.79	995.711	904.405	1185.61	1157.17	1199.55	1190.78	1146.05	1159.88	1137.82	3.56196	0.069213	0.0808347	0.345216	7.48939
1071.57	1034.08	1171.79	1563.86	970.524	969.041	903.747	1203.13	1174.88	1181.3	1165.15	1144.31	1161.96	1166.51	3.39466	0.0685298	0.0801511	0.29791	2.17616
1057.63	1057.77	1150.2	1494.54	1016.08	974.972	903.467	1199.51	1171.34	1190.19	1183.7	1184.15	1186.31	1175.73	2.93552	0.0777444	0.0859045	0.27871	5.46932
1074.34	1065.51	1180.06	1578.6	993.059	1003.42	905.452	1199.15	1194.59	1181.27	1172.14	1157.61	1125.14	1155.82	3.37337	0.0678293	0.0699476	0.305039	4.4568
1034.46	1067.78	1140.63	1509.4	983.993	968.689	916.873	1220.02	1164.64	1184.28	1184.03	1146.61	1142.85	1142.19	3.34429	0.0639201	0.0985102	0.30511	5.06456
1049.84	1065.84	1195.46	1556.08	988.751	990.222	899.176	1198.91	1190.66	1133.62	1152.7	1147.39	1137.99	1148.46	3.5369	0.0661696	0.0859343	0.301523	4.7628
1089.23	1052.85	1170.83	1538.82	959.495	986.588	893.283	1179.17	1196.39	1169.14	1163.42	1182.28	1143.22	1165.76	3.41666	0.083788	0.0837725	0.305606	8.43294
1088.17	1049.88	1230.63	1490.92	977.899	985.821	907.685	1171.71	1171.24	1172.37	1171.21	1137.24	1134.45	1147.27	3.53551	0.0704674	0.0740583	0.325593	3.34951
1065.62	1002.7	1159.13	1568.74	1007.85	995.628	905.441	1199.63	1180.14	1166.59	1150.68	1113.27	1178.4	1154.53	3.67684	0.0678292	0.0892377	0.2948	1.47387
1054.92	1065.72	1117.67	1588.93	983.635	1013.21	910.437	1211.26	1166.37	1185.04	1213.39	1161.19	1175.81	1170.45	3.0832	0.0829905	0.090879	0.31065	9.75266
1072.46	1046.92	1212.23	1561.13	988.282	968.233	903.916	1183.88	1150.03	1184.62	1148.12	1141.09	1166.55	1166.75	3.67866	0.0541376	0.0797888	0.326242	4.11794
1075.15	1030.2	1156.2	1531.38	993.577	994.602	912.155	1187.98	1198.12	1181.85	1120.11	1153.73	1169.47	1149.33	3.47006	0.0651834	0.0876101	0.308091	4.15246
1095.24	1058.35	1189.57	1581.78	962.709	978.073	894.036	1202.45	1199.86	1169.34	1204.95	1208.62	1197.48	1140.38	3.39175	0.0540138	0.089135	0.293007	2.83334
1044.21	1070.78	1154.07	1528.57	961.957	998.743	907.198	1206.1	1179.13	1195.53	1193.7	1153.6	1187.56	1156.41	3.32302	0.0600243	0.0723415	0.263968	4.68275
1055.78	1017.51	1201.35	1518.54	981.251	1010.14	910.981	1163.18	1198.05	1184.7	1157.22	1206.21	1155.76	1141.62	3.50153	0.0699326	0.0792508	0.296952	3.80175
1067.47	1065.71	1169.95	1511.32	1015.98	1033.27	902.21	1197.55	1181.29	1180.12	1179.78	1153.4	1170.08	1190.8	3.71361	0.0640555	0.0911503	0.324515	4.69345
1081.17	1047.3	1145.62	1545.88	1025.66	972.957	906.778	1204.75	1160.11	1194.8	1165.09	1144.09	1166.62	1151.73	3.49105	0.0755043	0.0875813	0.319171	4.61054
1074.72	1095.54	1220.61	1542.31	971.727	1001.34	907.296	1192.61	1194.19	1187.25	1195.28	1142.76	1154.36	1165.32	3.25641	0.0687219	0.0832745	0.326302	7.43459
1082.43	1021.63	1141.56	1515.46	994.215	1034.87	916.281	1197.87	1180.68	1192.86	1198.35	1100	1159.36	1169.05	3.29481	0.0631002	0.0994174	0.302926	5.77222
1050.96	1006.72	1165.58	1532.42	940.556	941.611	910.303	1159.58	1200.7	1164.92	1184.89	1201.13	1162.57	1158.38	3.52238	0.0612367	0.0981253	0.338386	6.74501
1066.08	1034.6	1194.56	1539.29	959.526	1009.15	908.977	1179.42	1196.48	1170.86	1185.87	1177.73	1159.73	1165.75	3.60193	0.0601203	0.0946883	0.338269	8.98159
1043.56	1040.74	1125.83	1579.45	961.673	1012.81	910.792	1197.54	1196.62	1169.85	1161.67	1178.51	1154.13	1145.29	3.46804	0.0725132	0.0769964	0.296209	1.08864
1048.61	1027.95	1185.34	1548.04	968.587	1025.57	915.914	1172.99	1170.24	1170.87	1156.95	1162.6	1140.41	1172.84	3.40828	0.0652231	0.0741216	0.29148	5.61246
1095.6	1080.71	1143.2	1551.53	986.032	969.819	910.722	1205.05	1212.56	1152.52	1201.17	1157.63	1162.07	1153.52	3.39467	0.0596953	0.0798552	0.335182	5.38298
1059.63	1065.03	1156.62	1549.1	974.649	1028.94	902.344	1196.12	1198.66	1140.93	1166.56	1169.92	1177.68	1171.48	3.4588	0.0748951	0.0834634	0.307408	3.35683
1083.48	1048.62	1175.84	1515.84	970.583	998.747	920.643	1192.63	1206.52	1207.5	1187.95	1152.08	1183.35	1147.39	3.11984	0.0625882	0.0850687	0.327022	7.11896
1070.71	1039.01	1198.22	1520.91	998.784	1030.3	899.116	1189.98	1178.63	1171.75	1140.9	1180.72	1135.29	1148.46	3.35486	0.070065	0.0851874	0.325891	6.55877
1087.14	1062.59	1160.1	1568.38	982.617	984.132	910.074	1188.14	1148.57	1184.54	1138.91	1172.01	1144.27	1143.77	3.41957	0.0494574	0.0913388	0.341609	2.77043
1076.47	1044.32	1174.73	1578.78	974.615	1030.24	906.116	1210.99	1190.51	1215.09	1156.79	1161.37	1151.41	1173.46	3.54662	0.0555308	0.0969612	0.302607	4.75304
1045.25	1050.48	1173.57	1546.98	980.802	1025.89	903.224	1207.45	1196.27	1167.62	1197.86	1141.54	1133.86	1153.74	3.31241	0.0731939	0.0892691	0.318691	6.69851
1063.18	1019.51	1121.97	1516.48	1002.25	999.301	911.869	1182.51	1182.05	1167.09	1188.6	1129.12	1146.35	1177.13	3.22308	0.060081	0.0646763	0.327633	2.80187
1059.44	1078.34	1167.98	1529.4	994.969	983.898	905.466	1176.15	1151.03	1176.12	1162.35	1174.63	1165.31	1158.64	3.48473	0.0719498	0.0783776	0.289282	6.48083
1085.76	1040.52	1238.95	1550.69	986.61	1004.99	916.908	1232.32	1207.22	1182.45	1148.97	1188.73	1160.26	1133.71	3.22863	0.0647059	0.0931111	0.319541	6.76949
1099.14	1045.16	1175.34	1522.21	988.745	1001.09	906.137	1171.48	1182.85	1196.86	1195.44	1119.36	1179.43	1123.35	3.70003	0.0722096	0.0871834	0.315657	9.46966
1043.13	1066.4	1128.18	1561.84	953.752	998.896	907.136	1224.78	1173.51	1174.73	1128.57	1193.3	1161.45	1151.46	3.34309	0.0804675	0.0905616	0.328388	4.60424
1085.35	1029.88	1202.91	1524.39	996.742	1039.33	910.137	1158.66	1138.2	1174.76	1171.73	1143.43	1159.78	1139.04	3.42708	0.058703	0.0846036	0.344269	7.00087
1063.23	1041.06	1180.37	1553.83	970.467	1007.65	907.655	1189.7	1156.69	1164.55	1176.1	1161.97	1147.01	1122.22	3.13649	0.0639988	0.0909478	0.293542	1.39988
1051.85	1055.57	1219.57	1552.86	973.938	1039.46	906.809	1179.54	1192.72	1181.44	1156.77	1146.82	1196.57	1140.09	3.49755	0.065925	0.0787435	0.318531	7.71971
1044.46	1047.7	1190.52	1585.79	998.735	1035.83	897.048	1194.43	1172.77	1173.21	1169.76	1151.15	1180.12	1171.92	3.56275	0.0846919	0.0839293	0.298673	7.86388
1087.12	1005.62	1187.27	1533.64	973.572	1040.26	911.568	1192.17	1209.92	1168.98	1150.5	1181.21	1156.55	1153.52	2.96104	0.050538	0.0818705	0.30233	4.57373
1032.51	1051.72	1170.92	1548.9	983.556	988.546	921.268	1181.95	1205.07	1173.71	1183.07	1177.88	1183.8	1173.79	3.99513	0.0547533	0.101889	0.311562	11.14
1056.18	1110.79	1176.51	1557.49	959.711	972.664	910.119	1198.5	1189.76	1190.89	1190.25	1130.49	1165.23	1169.36	3.24197	0.0738322	0.0907279	0.310435	5.17779
1078.26	1074.49	1179.91	1528.06	1003.4	992.132	908.639	1240.93	1197.37	1176.25	1193.74	1155.7	1182.89	1190.26	3.06728	0.075597	0.096556	0.290312	8.24005
1070.08	1031.5	1196.02	1564.81	946.901	1011.97	907.227	1195.04	1164.27	1139.27	1158.48	1145.58	1149.61	1146.61	3.76758	0.0651769	0.0878932	0.338537	7.16069
1012.9	1041.02	1176.62	1565.69	990.893	1030.93	902.89	1193.63	1194.66	1178.86	1185.79	1166.11	1155.34	1173.59	3.32309	0.0646367	0.0819922	0.302939	4.59221
1065.58	1053.61	1223.38	1557.18	988.81	1023.92	906.682	1200.86	1164.33	1183.9	1107.83	1161.86	1184.54	1132.48	3.31741	0.0677124	0.0933118	0.385483	6.36101
1079.39	1044.6	1189.43	1562.14	1007.98	994.124	904.585	1222.24	1182.92	1146.17	1158.19	1161.39	1146.97	1166.63	3.52256	0.0590568	0.0869291	0.32886	4.85556
1052.83	1052.53	1188.99	1499.39	968.722	995.573	904.666	1190.49	1169.87	1168.87	1151.13	1175.61	1173.46	1130.33	3.61153	0.0720959	0.0836104	0.328618	1.40795
1053.8	1048.24	1149.96	1505.97	973.777	982.145	903.314	1190.47	1208.63	1173.7	1187.75	1172.83	1146.14	1132	3.53579	0.0665647	0.0887776	0.339725	4.77471
1083.37	1072.79	1166.14	1480.92	980.016	1025.57	918.478	1181.13	1195.11	1173.22	1178.48	1120.99	1131.1	1114.09	3.13986	0.0582471	0.0995148	0.295993	6.59469
1071.34	1042.68	1188	1571.32	964.184	979.358	905.747	1199.16	1184.08	1165.75	1160.96	1164.01	1153.96	1132.8	3.28957	0.0589816	0.077733	0.36382	3.62379
1069.82	1020.97	1139.25	1554.69	979.034	1009.76	894.75	1226.88	1200	1191.69	1175.29	1158.65	1138.46	1116.64	3.33766	0.058145	0.0828205	0.295494	6.93788
1078.2	1065.26	1154.73	1569.13	993.601	998.607	905.371	1192.32	1198.46	1182.38	1150.36	1150.65	1166.78	1172.63	3.34585	0.0677572	0.0644276	0.294638	5.70623
1072.79	1034.74	1191.57	1532.56	996.844	1005.51	905.839	1178.5	1180.31	1209.94	1154.54	1161.41	1156.57	1133.63	3.55068	0.0669835	0.0947907	0.296946	11.4843
1077.29	1031.01	1176.88	1555.26	991.879	974.987	905.81	1196.96	1170.45	1204.41	1168.73	1189.76	1158.78	1136.58	3.30131	0.0599249	0.0784063	0.303816	3.46654
1080.72	1039.64	1152.71	1554.74	982.244	1027.35	903.913	1195.44	1172.8	1175.37	1171.01	1121.54	1187.66	1180.83	3.53589	0.0617142	0.0781341	0.323791	6.67856
1067.62	1052.62	1168.67	1557.44	972.593	1056.46	907.369	1190.19	1169.13	1166.16	1179.38	1130.34	1164.25	1136.01	3.40381	0.0830318	0.0777196	0.315015	3.84926
1077.17	1072.19	1152.87	1548.43	975.396	1030.14	911.688	1202.09	1174.52	1181.12	1174.12	1143.24	1156.09	1177.14	3.421	0.0645312	0.0787662	0.279564	6.53389
1048	1070.85	1130.35	1513.7	959.743	991.294	904.847	1208.55	1198.83	1164.94	1168.4	1116.94	1144.68	1118.9	3.58392	0.0675011	0.0689167	0.321944	4.33174
1051.74	1038.54	1150.36	1526.59	985.06	1001.79	897.026	1176.18	1159.46	1168.73	1176.35	1150.38	1170.37	1161.82	3.27537	0.0552357	0.0929371	0.314415	5.08002
1065.62	1053.09	1197.78	1556.08	981.191	1006.75	911.803	1213.51	1154.35	1170.24	1162.05	1154.43	1160.65	1159.95	3.44454	0.0486981	0.0867929	0.302429	4.18053
1052.85	1025.26	1165.23	1515.06	996.285	973.595	912.649	1202.16	1184.98	1149.26	1167.33	1185.24	1195.73	1165.24	3.25504	0.0657643	0.0934372	0.307076	8.46438
1054.05	1080.54	1206.22	1504.31	987.219	1033.28	902.499	1195.44	1171.53	1182.5	1165.3	1166.39	1186.3	1150.55	3.22625	0.0569161	0.0925527	0.281061	6.21373
1030.85	1057.36	1171.13	1560.97	975.932	977.797	901.698	1179.67	1149.54	1179.47	1170.93	1135.74	1184.72	1146.04	3.43643	0.0759683	0.0811043	0.308176	6.63696
1049.44	1065.41	1210.52	1503.25	985.128	1052.07	910.802	1185.91	1187.73	1189.66	1163.59	1116.2	1141.32	1178.37	3.02173	0.0652919	0.0805574	0.328947	7.41834
1092.55	1083.16	1141.1	1561.44	966.743	1027.04	890.259	1225.07	1195.86	1154.16	1174.89	1205.14	1161.04	1139.47	3.36284	0.0642796	0.0854291	0.289303	3.92968
1082.04	1097.66	1159.66	1579.85	999.539	982.845	911.038	1199.97	1191.13	1171.18	1180.9	1166.51	1212.84	1137.81	3.27852	0.0655913	0.100919	0.321526	7.02213
1070.01	1010.77	1144.65	1552.95	967.166	960.911	909.042	1192.12	1189.43	1163.84	1187.8	1172.83	1164.65	1160.33	3.5109	0.0647919	0.0952189	0.300146	5.3245
1061.14	1068.34	1181.92	1539.85	985.205	973.011	902.975	1207.63	1166.58	1159.79	1150.74	1154.63	1147.32	1118.12	3.44424	0.0661144	0.0940469	0.308907	8.23968
1066.24	1029.14	1188.56	1550.34	1005.55	983.141	907.487	1189.11	1196.91	1210.69	1175.17	1166.92	1168.5	1161.89	3.30246	0.0733593	0.0908983	0.291981	6.81036
[truncated: 13,001 more rows]

## Sheet: Calculations
Excretion	Load day 1	Load day 2	Load day 3	Load day 4	Load day 5	Load day 6	Load day 7	Mean load	Consumption day 1	Consumption day 2	Consumption day 3	Consumption day 4	Consumption day 5	Consumption day 6	Consumption day 7	Mean consumption
0.314138	1199.34	1142.98	1308.68	1715.89	1065.96	1087	996.392	1216.61	1186.37	1130.62	1294.53	1697.33	1054.43	1075.25	985.616	1203.45
0.333096	1173.95	1159.69	1304.34	1619.17	1072.97	1054.03	962.877	1192.43	1198.03	1183.47	1331.1	1652.39	1094.98	1075.66	982.629	1216.89
0.318957	1201.74	1149.53	1274.93	1657.14	1070.08	1084.6	988.478	1203.79	1167.67	1116.94	1238.78	1610.16	1039.74	1053.85	960.454	1169.66
0.299905	1258.2	1164.24	1312.72	1743.65	1053.6	1175.48	1026.57	1247.78	1294.92	1198.23	1351.04	1794.55	1084.36	1209.79	1056.54	1284.2
0.315004	1223.14	1173.29	1270.34	1665.15	1074.62	1129.83	971.909	1215.47	1122.6	1076.85	1165.92	1528.28	986.29	1036.96	892.02	1115.56
0.305498	1181.52	1129.99	1261.72	1683.72	1017.82	1105.37	957.443	1191.08	1279.19	1223.4	1366.02	1822.9	1101.96	1196.75	1036.59	1289.54
0.327462	1188.45	1168.86	1261.97	1618.89	1060.08	1010.11	963.175	1181.65	1167.02	1147.78	1239.21	1589.7	1040.96	991.893	945.808	1160.34
0.277574	1221.12	1166.09	1308.93	1784.53	1104.42	1098.15	991.766	1239.28	1365.42	1303.89	1463.61	1995.41	1234.93	1227.92	1108.97	1385.73
0.277231	1145.2	1190.65	1300.62	1683.05	1091.1	1100.03	955.06	1209.39	1282.36	1333.25	1456.4	1884.62	1221.78	1231.78	1069.45	1354.23
0.268825	1197.19	1158.43	1294.21	1684.61	1062.47	1080.29	987.329	1209.22	1475.27	1427.51	1594.83	2075.91	1309.26	1331.22	1216.66	1490.09
0.318137	1193.3	1185.35	1333.48	1729.03	1100.33	1077.13	1011.17	1232.83	1247.99	1239.68	1394.59	1808.27	1150.76	1126.49	1057.51	1289.33
0.292098	1230.12	1208.89	1275.88	1751.46	1144.51	1151.58	1030.29	1256.1	1302.11	1279.64	1350.55	1853.97	1211.49	1218.98	1090.59	1329.62
0.339641	1157.95	1185.7	1338.57	1677.36	1053.85	1097.36	976.946	1212.53	1024.54	1049.09	1184.35	1484.11	932.432	970.931	864.391	1072.84
0.313227	1188.41	1171.4	1205.9	1666.71	1025.03	1068.71	990.701	1188.12	1091.4	1075.78	1107.47	1530.66	941.353	981.47	909.83	1091.14
0.303668	1202.09	1146.47	1297.82	1666.79	1117.06	1059.73	983.481	1210.49	1173.01	1118.73	1266.41	1626.46	1090.03	1034.09	959.684	1181.2
0.314582	1265.39	1221.88	1324.26	1716.44	1117.45	1153.54	1010.07	1258.43	1310.33	1265.27	1371.28	1777.39	1157.13	1194.5	1045.94	1303.12
0.318368	1201.85	1196.28	1325.49	1735.15	1109.61	1117.09	995.805	1240.18	1186.13	1180.65	1308.17	1712.46	1095.1	1102.49	982.787	1223.97
0.30539	1178.71	1167.69	1300.47	1675.19	1088.85	1093.48	997.002	1214.49	1208.43	1197.13	1333.26	1717.42	1116.3	1121.05	1022.14	1245.11
0.315975	1254.46	1190.58	1269.58	1704.01	1108.09	1122.8	990.675	1234.31	1252.66	1188.87	1267.76	1701.56	1106.5	1121.18	989.252	1232.54
0.268908	1214.88	1247.89	1318.28	1798.6	1105.65	1144.85	1011.74	1263.13	1356.22	1393.07	1471.64	2007.84	1234.27	1278.03	1129.45	1410.07
0.337607	1161.93	1123.77	1247.38	1710.03	1059.95	1052.6	956.255	1187.42	1021.22	987.678	1096.32	1502.94	931.585	925.129	840.45	1043.62
0.297206	1170.7	1194.63	1327.09	1735.31	1062.8	1103.87	996.956	1227.34	1097.15	1119.58	1243.72	1626.3	996.038	1034.53	934.329	1150.24
0.276739	1195.39	1163.59	1322.84	1716.75	1129.64	1077.84	1024.06	1232.87	1239.57	1206.6	1371.73	1780.2	1171.39	1117.67	1061.91	1278.44
0.314062	1162.64	1168.9	1248.22	1746.97	1087.84	1141.54	1002.62	1222.68	1140.31	1146.44	1224.24	1713.41	1066.94	1119.61	983.363	1199.19
0.294378	1226.93	1205.62	1332.33	1663.31	1091.84	1121.6	968.561	1230.03	1384.16	1360.11	1503.06	1876.45	1231.76	1265.33	1092.68	1387.65
0.293007	1174.21	1126.66	1256.44	1714.51	1099.58	1121.52	973.352	1209.47	1297.31	1244.77	1388.16	1894.26	1214.86	1239.09	1075.39	1336.26
0.316227	1204.95	1179.82	1322.1	1726.08	1100.07	1124.78	1029.21	1241	1077.12	1054.66	1181.84	1542.97	983.368	1005.46	920.027	1109.35
0.308286	1205.88	1124.37	1251.73	1693.24	1120.51	1112.51	991.575	1214.26	1192.12	1111.54	1237.45	1673.92	1107.72	1099.82	980.262	1200.4
0.308235	1212.79	1250.82	1360.56	1766.43	1123.13	1146.06	1049.7	1272.78	1206	1243.82	1352.94	1756.55	1116.84	1139.65	1043.82	1265.66
0.331188	1210.46	1227.14	1310.63	1733.23	1067.06	1088.76	1008.54	1235.12	1045.06	1059.46	1131.55	1496.41	921.256	939.991	870.732	1066.35
0.303056	1286.66	1218.47	1292.5	1792.75	1132.03	1131.39	985.202	1262.72	1255.18	1188.66	1260.88	1748.89	1104.34	1103.71	961.1	1231.82
0.285831	1187.87	1187.18	1241.95	1673.09	1031.09	1107.68	962.074	1198.7	1239.31	1238.58	1295.73	1745.54	1075.73	1155.64	1003.73	1250.61
0.31115	1163.71	1118.31	1236.98	1670.37	1022.85	1100.79	953.574	1180.94	1162.52	1117.16	1235.71	1668.66	1021.81	1099.66	952.597	1179.73
0.302519	1223.59	1155.59	1324.2	1712.79	1091.3	1126.31	980.555	1230.62	1252.13	1182.55	1355.1	1752.75	1116.76	1152.58	1003.43	1259.33
0.299487	1237.28	1212.46	1308.12	1729.5	1099.48	1116.89	1006.96	1244.38	1424.62	1396.03	1506.18	1991.36	1265.95	1286	1159.42	1432.79
0.295528	1226.66	1258.64	1345.5	1723.01	1101.63	1107.98	1005.15	1252.65	1276.38	1309.66	1400.04	1792.86	1146.28	1152.9	1045.89	1303.43
0.270012	1223.37	1122.65	1261.45	1700.73	1019.68	1067.47	959.045	1193.49	1302	1194.8	1342.52	1810.04	1085.22	1136.07	1020.68	1270.19
0.303465	1124.25	1128.04	1256.82	1618.47	1027.81	1057.85	947.867	1165.87	1113.83	1117.59	1245.18	1603.47	1018.28	1048.04	939.084	1155.07
0.281452	1223.16	1237.78	1351.62	1646.86	1092.04	1104.17	1023.98	1239.95	1368.26	1384.62	1511.96	1842.23	1221.59	1235.16	1145.45	1387.04
0.314737	1215.04	1206.67	1283.58	1682.23	1081.25	1121.23	991.133	1225.87	1121.29	1113.56	1184.54	1552.43	997.823	1034.72	914.661	1131.29
0.293171	1198.82	1177.57	1294.1	1609.23	1062.21	1140.8	1007.43	1212.88	1238.23	1216.29	1336.64	1662.13	1097.13	1178.3	1040.54	1252.75
0.324251	1223.31	1226	1352.92	1707.57	1114.98	1121.2	1067.39	1259.05	1159.01	1161.56	1281.81	1617.82	1056.38	1062.26	1011.29	1192.87
0.305468	1286.21	1228.95	1326.36	1840.46	1110.55	1143.39	1014.43	1278.62	1338.96	1279.35	1380.75	1915.94	1156.1	1190.28	1056.03	1331.06
0.280128	1184.59	1109.39	1249.41	1692.6	999.877	1071.59	968.419	1182.27	1324	1239.96	1396.45	1891.8	1117.55	1197.7	1082.39	1321.41
0.30887	1181.85	1169.4	1264.74	1651.14	1029.27	1102.59	1001.08	1200.01	1137.99	1126	1217.79	1589.85	991.065	1061.67	963.92	1155.47
0.281504	1173.49	1168.43	1303.69	1714.83	1011.09	1115.72	997.306	1212.08	1226.78	1221.49	1362.89	1792.71	1057.01	1166.39	1042.6	1267.12
0.320508	1184.36	1186.84	1282.65	1757.34	1112.12	1162.55	980.681	1238.08	1182.81	1185.29	1280.97	1755.04	1110.66	1161.02	979.394	1236.45
0.283684	1248.33	1162.27	1383.55	1734.69	1078.51	1140	1016.11	1251.92	1301.93	1212.17	1442.95	1809.16	1124.81	1188.94	1059.74	1305.67
0.305329	1217.52	1225.46	1308.52	1720.75	1145.35	1107.04	1027.71	1250.33	1323.76	1332.39	1422.7	1870.9	1245.29	1203.64	1117.39	1359.44
0.33457	1172.64	1155.75	1288.76	1650.85	998.499	1074.99	959.528	1185.86	1054.62	1039.43	1159.05	1484.7	898.004	966.794	862.955	1066.51
0.306192	1137.21	1151.86	1300.54	1739.98	1061.56	1070.79	971.849	1204.83	1104.01	1118.23	1262.56	1689.18	1030.57	1039.53	943.474	1169.65
0.289035	1217.59	1171.89	1309.55	1731.94	1044.5	1133.44	1025.11	1233.43	1228.64	1182.53	1321.43	1747.66	1053.98	1143.72	1034.41	1244.63
0.310744	1231.66	1161.54	1332.37	1726.4	1070.67	1090.16	1022.95	1233.68	1212.64	1143.61	1311.8	1699.74	1054.13	1073.32	1007.16	1214.63
0.318712	1184.79	1186.75	1271.65	1674.84	1084.99	1069.22	989.531	1208.83	1105.31	1107.14	1186.34	1562.48	1012.2	997.495	923.148	1127.73
0.308211	1237.98	1205.17	1279.88	1721.43	1028.06	1087.24	1007.51	1223.9	1269.56	1235.93	1312.54	1765.36	1054.29	1114.99	1033.21	1255.12
0.322497	1218.32	1200.23	1355.19	1702.16	1085	1122.09	1018.95	1243.13	1158.27	1141.08	1288.4	1618.27	1031.53	1066.79	968.734	1181.87
0.31243	1255.41	1249.12	1282.39	1694.32	1096.11	1098.98	1020.12	1242.35	1252.07	1245.8	1278.98	1689.81	1093.2	1096.06	1017.4	1239.04
0.279732	1213.99	1076.69	1258.06	1668.65	1063.18	1116.88	990.781	1198.32	1313.88	1165.28	1361.57	1805.95	1150.66	1208.77	1072.3	1296.91
0.275294	1241.47	1181.52	1271.64	1786.29	1103.45	1110.6	1037.87	1247.55	1301.11	1238.27	1332.72	1872.1	1156.45	1163.95	1087.73	1307.48
0.276025	1251.92	1244.31	1296.6	1794.37	1123.21	1133.17	1024.32	1266.84	1409.09	1400.53	1459.38	2019.64	1264.22	1275.43	1152.92	1425.89
0.293943	1184.24	1142.13	1224.86	1656.11	1055.18	1041.27	969.848	1181.95	1280.79	1235.25	1324.72	1791.13	1141.21	1126.17	1048.92	1278.31
0.289756	1189.95	1186.28	1244.3	1693.9	1042.15	1103.76	956.437	1202.4	1198.04	1194.34	1252.75	1705.4	1049.23	1111.25	962.934	1210.56
0.290003	1178.02	1170.86	1314.44	1731.59	1099.53	1128.57	1000.9	1231.99	1261.51	1253.85	1407.6	1854.32	1177.46	1208.56	1071.85	1319.31
0.304002	1239	1138.99	1366.88	1681.15	1083.29	1079.49	1001.18	1227.14	1211.38	1113.6	1336.4	1643.67	1059.14	1055.42	978.864	1199.78
0.321578	1184.42	1182.93	1316.07	1709.91	1080.92	1150.52	1018.97	1234.82	1203.67	1202.15	1337.46	1737.7	1098.49	1169.22	1035.53	1254.89
0.286305	1201.73	1158.55	1290.34	1709.05	1031.46	1110.63	958.216	1208.57	1261.51	1216.18	1354.53	1794.06	1082.77	1165.88	1005.88	1268.69
0.314575	1194.82	1179.48	1302.27	1679.62	1070.48	1100.48	983.37	1215.79	1205.29	1189.82	1313.68	1694.34	1079.86	1110.12	991.985	1226.44
0.288939	1245.56	1160.45	1352.13	1613.79	1062.15	1114.33	985.284	1219.1	1322.68	1232.3	1435.84	1713.71	1127.91	1183.32	1046.29	1294.58
0.2806	1195.1	1136.13	1296.94	1675.89	1102.91	1081.32	993.988	1211.75	1210.84	1151.09	1314.02	1697.97	1117.44	1095.57	1007.08	1227.72
0.290962	1190.11	1161.63	1255.47	1638.99	1024.92	1102.63	990.245	1194.86	1211.08	1182.1	1277.58	1667.86	1042.98	1122.05	1007.69	1215.91
0.333966	1196.77	1186.65	1315.04	1725.77	1042.25	1074.39	972.057	1216.13	1189.33	1179.28	1306.87	1715.04	1035.77	1067.72	966.015	1208.57
0.290701	1215.82	1233.9	1336.29	1706.39	1087.87	1107.82	999.246	1241.05	1256.51	1275.2	1381.01	1763.5	1124.28	1144.89	1032.69	1282.58
0.257768	1278.88	1285.36	1407.1	1765.58	1113.86	1129.5	1030.23	1287.22	1598.13	1606.22	1758.35	2206.31	1391.9	1411.46	1287.41	1608.54
0.269428	1189.98	1150.05	1267.34	1699.72	1029.31	1085.43	971.788	1199.09	1430.42	1382.43	1523.41	2043.17	1237.3	1304.75	1168.15	1441.38
0.259495	1178.07	1096.94	1254.18	1658.93	1064.74	1051.25	951.334	1179.35	1421.83	1323.91	1513.69	2002.18	1285.05	1268.77	1148.18	1423.37
0.308836	1216.98	1091.61	1241.3	1764.03	1105.46	1120.36	996.549	1219.47	1299.6	1165.72	1325.57	1883.8	1180.52	1196.42	1064.21	1302.26
0.279995	1183.55	1180.41	1294.12	1715.15	1117.85	1045.23	982.772	1217.01	1228.7	1225.44	1343.48	1780.57	1160.49	1085.1	1020.26	1263.43
0.303055	1213.59	1135.34	1285.28	1724.97	1110.83	1119.62	982.683	1224.62	1269.51	1187.65	1344.49	1804.44	1162.01	1171.2	1027.96	1281.04
0.314125	1212.3	1191.39	1265.17	1806.43	1055.02	1106.64	1015.6	1236.08	1125.37	1105.96	1174.44	1676.89	979.367	1027.28	942.772	1147.44
0.314313	1225.72	1244.87	1333.18	1679.65	1096.56	1116.01	1017.6	1244.8	1131.24	1148.92	1230.43	1550.19	1012.05	1029.99	939.166	1148.85
0.271632	1276.71	1258.61	1350.96	1815.38	1178.39	1120.67	1063.57	1294.9	1472.98	1452.1	1558.65	2094.47	1359.55	1292.96	1227.07	1493.97
0.286315	1217.85	1190.88	1288.36	1686.85	1087.06	1108.51	977.848	1222.48	1392.44	1361.59	1473.05	1928.66	1242.89	1267.41	1118.02	1397.72
0.309927	1222.67	1171.12	1244.41	1689.99	1084.78	1073.58	967.428	1207.71	1092.09	1046.04	1111.51	1509.5	968.922	958.923	864.106	1078.73
0.296562	1254.5	1203.18	1345.47	1702.09	1131.51	1072.32	1013.58	1246.09	1164.41	1116.78	1248.85	1579.86	1050.25	995.314	940.799	1156.61
0.329703	1163.99	1104.13	1321.27	1605.91	1065.04	1057.05	952.926	1181.47	1110.92	1053.79	1261.03	1532.69	1016.48	1008.86	909.481	1127.61
0.300336	1171.82	1171.76	1355.96	1754.54	1099.58	1151.51	1010.65	1245.12	1273.86	1273.8	1474.04	1907.33	1195.33	1251.79	1098.66	1353.54
0.325199	1155.02	1183.36	1233.48	1693.55	997.024	1047.39	948.067	1179.7	994.386	1018.78	1061.94	1458.02	858.365	901.724	816.217	1015.63
0.281174	1174.8	1203.18	1322.28	1690.47	1078.95	1093.18	968.494	1218.76	1300.25	1331.65	1463.47	1870.98	1194.16	1209.91	1071.91	1348.91
0.292447	1240.27	1213.2	1398.07	1741.55	1092.26	1106.37	1005.52	1256.75	1293.13	1264.9	1457.65	1815.77	1138.81	1153.53	1048.38	1310.31
0.298717	1185.01	1160.01	1305.76	1688.79	1075.64	1120.64	994.839	1218.67	1226.75	1200.87	1351.75	1748.27	1113.52	1160.11	1029.88	1261.59
0.329337	1145.47	1110.44	1307.48	1619.99	1081.55	1106.45	942.988	1187.77	1099.83	1066.19	1255.39	1555.44	1038.45	1062.37	905.416	1140.44
0.27843	1198.55	1203.48	1283.73	1785.37	1075.61	1122.93	996.932	1238.09	1330.89	1336.37	1425.47	1982.5	1194.38	1246.92	1107.01	1374.79
0.306851	1242.51	1259.23	1377.16	1796.09	1094.58	1115.71	1025.06	1272.91	1202.02	1218.2	1332.28	1737.56	1058.91	1079.35	991.651	1231.43
0.324503	1148.66	1199.06	1212.66	1679.45	1035.75	1047.6	943.244	1180.92	1071.3	1118.3	1130.99	1566.34	965.994	977.047	879.716	1101.38
0.259517	1234.95	1166.82	1305.45	1786.51	1108.4	1096.05	990.912	1241.3	1518.94	1435.15	1605.66	2197.34	1363.29	1348.1	1218.78	1526.75
0.291036	1199.49	1219.01	1333.35	1710.82	1077.42	1143.79	1025.94	1244.26	1287.32	1308.26	1430.98	1836.09	1156.31	1227.54	1101.06	1335.37
0.320922	1209.3	1258.16	1342.45	1721.32	1108.38	1111.71	1020.41	1253.1	1183.6	1231.42	1313.92	1684.75	1084.83	1088.09	998.728	1226.48
0.316004	1155.33	1117.92	1288.01	1682.84	1083.05	1047.84	976.868	1193.12	1161.29	1123.68	1294.65	1691.52	1088.64	1053.25	981.908	1199.28
0.342539	1259.57	1179.89	1343.94	1697.62	1126.2	1093.72	1008.2	1244.16	1008.49	944.687	1076.04	1359.21	901.699	875.7	807.223	996.149
0.311457	1226.06	1161.8	1297.97	1758.12	1081.24	1096.62	1010.93	1233.25	1195.73	1133.06	1265.86	1714.62	1054.49	1069.49	985.918	1202.74
0.27379	1196.54	1165.84	1317.6	1675.51	1088.92	1118.94	998.428	1223.11	1301.92	1268.51	1433.64	1823.07	1184.82	1217.49	1086.36	1330.83
0.305772	1177.16	1154.13	1328.66	1695.26	1117.84	1107.21	1005.93	1226.6	1235.82	1211.64	1394.87	1779.74	1173.54	1162.38	1056.06	1287.72
0.281737	1185.91	1173.66	1314.87	1686.57	1071.72	1086.55	1005.9	1217.88	1496.87	1481.41	1659.64	2128.79	1352.73	1371.45	1269.66	1537.22
0.286466	1202.87	1145.43	1301.34	1704.61	1089.58	1029	1005.63	1211.21	1291.37	1229.72	1397.09	1830.04	1169.75	1104.72	1079.62	1300.33
0.284118	1160.87	1183.26	1333.02	1700.79	1005.7	1123.05	988.99	1213.67	1195.19	1218.24	1372.43	1751.07	1035.43	1156.25	1018.23	1249.55
0.305095	1154.18	1096.41	1269.31	1615.89	1027.94	1107.89	960.273	1175.99	1179.78	1120.72	1297.46	1651.72	1050.73	1132.46	981.564	1202.06
0.287197	1240.11	1123.9	1240.42	1681.99	1067.71	1028.53	960.132	1191.83	1359.36	1231.98	1359.7	1843.74	1170.38	1127.44	1052.46	1306.44
0.303119	1209.39	1137.17	1263.58	1720.19	1038.82	1086.32	990.614	1206.58	1246.71	1172.26	1302.57	1773.27	1070.88	1119.84	1021.18	1243.82
0.299147	1221.11	1206.29	1330.95	1738.88	1097.89	1067.29	984.189	1235.23	1244.53	1229.43	1356.48	1772.24	1118.95	1087.76	1003.07	1258.92
0.302823	1215.48	1201.4	1341.47	1732.89	1115.15	1107.68	984.229	1242.61	1247.63	1233.17	1376.95	1778.71	1144.64	1136.98	1010.26	1275.47
0.347138	1189.26	1233.28	1337.9	1736.62	1091.74	1145.34	1026.57	1251.53	1014.83	1052.39	1141.67	1481.9	931.61	977.347	876.004	1067.97
0.322102	1242.91	1189.46	1320.36	1787.33	1134.96	1115.36	996.672	1255.29	1352.12	1293.96	1436.37	1944.36	1234.67	1213.35	1084.24	1365.58
0.292295	1162.38	1138.65	1277.69	1681.75	1070.95	1095.17	1034.44	1208.72	1135.52	1112.34	1248.16	1642.89	1046.2	1069.86	1010.54	1180.79
0.258739	1243.65	1221.31	1342.73	1807.6	1171.51	1085.36	1033.45	1272.23	1382.33	1357.5	1492.45	2009.17	1302.15	1206.39	1148.69	1414.1
0.292944	1213.16	1161.06	1288.65	1746.3	1091.17	1068.07	1004.99	1224.77	1269.25	1214.74	1348.24	1827.05	1141.63	1117.46	1051.46	1281.4
0.304372	1242.86	1220.28	1265.89	1735.07	1113.83	1105.85	1008.23	1241.72	1239.25	1216.73	1262.21	1730.03	1110.6	1102.64	1005.3	1238.11
0.329411	1196.26	1122.5	1245.62	1709.62	1094.4	1105.77	969.995	1206.31	1188.46	1115.19	1237.5	1698.48	1087.27	1098.56	963.673	1198.45
0.314237	1228.37	1133.06	1277.45	1656.56	1020.69	1066.21	962.993	1192.19	1269.37	1170.88	1320.08	1711.85	1054.76	1101.79	995.133	1231.98
0.289509	1256.53	1251.88	1351.88	1732.71	1098.98	1166.32	1005.37	1266.24	1327.74	1322.83	1428.49	1830.9	1161.26	1232.42	1062.34	1338
0.289328	1195.24	1134.47	1325.84	1646.04	1074.26	1076.11	981.39	1204.77	1163.65	1104.49	1290.8	1602.54	1045.87	1047.67	955.454	1172.93
0.273159	1189.61	1139.74	1319.99	1663.91	1046.6	1165.43	974.089	1214.19	1233.57	1181.86	1368.77	1725.4	1085.28	1208.49	1010.09	1259.06
0.322568	1205.66	1214.97	1362.89	1784.71	1129.67	1117.19	1025.09	1262.88	1112.97	1121.56	1258.12	1647.51	1042.82	1031.3	946.282	1165.8
0.272775	1246.7	1197.59	1313.03	1757.89	1049.66	1057.51	1023.05	1235.06	1366.31	1312.49	1439	1926.54	1150.37	1158.97	1121.21	1353.55
0.315788	1189.3	1190.43	1320.11	1741.14	1070.08	1094.63	988.556	1227.75	1155.16	1156.25	1282.21	1691.15	1039.36	1063.2	960.175	1192.5
0.321041	1172.83	1133.45	1232.45	1711.67	1105.23	1139.74	984.567	1211.42	1211.42	1170.74	1273	1767.99	1141.59	1177.24	1016.96	1251.28
0.318625	1172.59	1176.45	1280.19	1748.84	993.899	1057.44	947.042	1196.64	1121.87	1125.56	1224.81	1673.19	950.906	1011.7	906.076	1144.87
0.286341	1227.47	1147.79	1341.02	1728.38	1058.54	1097.22	1006.78	1229.6	1372.29	1283.21	1499.24	1932.31	1183.43	1226.67	1125.56	1374.68
0.287642	1233.53	1198.72	1291.08	1787.55	1046.64	1110.97	1008.79	1239.61	1264.75	1229.07	1323.77	1832.8	1073.13	1139.09	1034.33	1270.99
0.330144	1164.26	1199.55	1361.82	1776.1	1110.26	1123.52	1008.35	1249.12	1097.58	1130.85	1283.83	1674.38	1046.67	1059.17	950.598	1177.58
0.308847	1251.76	1177.27	1368.77	1724.96	1133.92	1141.55	1011.49	1258.53	1147.83	1079.53	1255.13	1581.75	1039.77	1046.77	927.516	1154.04
0.274087	1171.57	1203.93	1253.6	1693.7	1045.08	1085.64	978.017	1204.51	1329.75	1366.47	1422.85	1922.37	1186.18	1232.22	1110.06	1367.13
0.336336	1159.92	1164	1322.94	1691.07	1073.26	1109.76	984.829	1215.11	1028.18	1031.8	1172.69	1499.01	951.369	983.718	872.978	1077.11
0.289069	1285.02	1162.03	1321.14	1744.28	1087.68	1123.71	1005.86	1247.1	1270.49	1148.89	1306.2	1724.56	1075.38	1111	994.487	1233
0.270041	1217.35	1195.08	1295.62	1744.96	1038.34	1187.56	1019.48	1242.63	1403	1377.33	1493.21	2011.08	1196.69	1368.67	1174.96	1432.13
0.286772	1221.14	1217.8	1321.65	1747.89	1056.74	1071.88	994.225	1233.05	1308.08	1304.5	1415.74	1872.32	1131.97	1148.19	1065	1320.83
0.306302	1244.77	1163.28	1325.48	1759.21	1139.06	1113.75	996.848	1248.92	1237.58	1156.56	1317.82	1749.05	1132.48	1107.32	991.089	1241.7
0.313202	1203.19	1155.09	1272.35	1699.24	1086.24	1100.42	956.433	1210.42	1160.67	1114.27	1227.39	1639.19	1047.86	1061.53	922.634	1167.65
0.291426	1185.96	1178.11	1370.68	1768.3	1093.67	1047.83	1008.68	1236.18	1345.41	1336.5	1554.96	2006.05	1240.71	1188.71	1144.3	1402.38
0.277816	1235.32	1167.13	1308.97	1724.19	1111.33	1133.56	1021.24	1243.1	1352.67	1278	1433.31	1887.98	1216.9	1241.24	1118.25	1361.19
0.308532	1223.06	1142.92	1285.56	1719.62	1158.34	1120.06	981.325	1232.98	1210.72	1131.39	1272.58	1702.26	1146.65	1108.75	971.419	1220.54
0.279547	1220.88	1148.01	1328.47	1686.38	1071.11	1094.58	987.964	1219.63	1386	1303.28	1508.14	1914.46	1215.98	1242.62	1121.58	1384.58
0.314331	1220.18	1106.83	1353.72	1684.4	1114.29	1126.73	996.565	1228.96	1234.37	1119.71	1369.47	1704	1127.25	1139.84	1008.16	1243.26
0.29908	1172.98	1099.01	1258.15	1703.66	1080.32	1097.78	1018.69	1204.37	1321.74	1238.39	1417.71	1919.72	1217.32	1237	1147.88	1357.11
0.270999	1277.45	1163.32	1317.6	1776.61	1130.34	1129.46	1024.75	1259.93	1466.79	1335.74	1512.89	2039.92	1297.88	1296.86	1176.63	1446.67
0.286915	1244.73	1204.74	1296.83	1778.99	1073.84	1086.75	979.844	1237.96	1312.04	1269.89	1366.96	1875.19	1131.91	1145.52	1032.83	1304.91
0.280825	1231.29	1252.84	1308.89	1751.35	1072.3	1198.49	990.61	1257.97	1334.88	1358.24	1419.01	1898.69	1162.52	1299.32	1073.95	1363.8
0.260704	1131.5	1149.68	1277.94	1600.2	1041.09	1036.45	948.568	1169.35	1362.95	1384.86	1539.35	1927.53	1254.05	1248.46	1142.6	1408.54
0.303035	1213.82	1174.23	1316.14	1707.86	1115.22	1120.73	1016.69	1237.81	1296.35	1254.07	1405.62	1823.99	1191.05	1196.93	1085.82	1321.98
0.30776	1191.28	1185.5	1273.5	1863.58	1099.55	1106.87	1011.72	1247.43	1171.53	1165.84	1252.38	1832.67	1081.32	1088.52	994.944	1226.74
0.32625	1203.2	1146.06	1316.38	1677.84	1041.4	1072.52	970.586	1204	1169.22	1113.7	1279.22	1630.47	1011.99	1042.24	943.181	1170
0.318264	1167.17	1130.85	1260.7	1689.29	1034.19	1074.27	929.472	1183.71	1147.72	1112.01	1239.7	1661.15	1016.96	1056.38	913.986	1163.99
0.309366	1183.17	1123	1276.16	1697.6	1103.57	1086.79	969.177	1205.64	1227.81	1165.37	1324.31	1761.66	1145.21	1127.79	1005.75	1251.13
0.290812	1277.25	1189.38	1328.24	1798.36	1066.43	1104.3	995.644	1251.37	1389.68	1294.07	1445.16	1956.66	1160.3	1201.5	1083.28	1361.52
0.301244	1197.53	1169.51	1291.29	1783.22	1071.59	1154.74	996.194	1237.72	1250.31	1221.05	1348.2	1861.8	1118.81	1205.63	1040.1	1292.27
0.316813	1199.19	1218.29	1310.61	1680.75	1071.71	1111.61	1005.47	1228.23	1214.63	1233.98	1327.48	1702.39	1085.51	1125.92	1018.41	1244.05
0.286701	1209.66	1179.32	1334.63	1727.67	1088.13	1131.97	1005.17	1239.51	1338.45	1304.87	1476.72	1911.6	1203.98	1252.48	1112.19	1371.47
0.304881	1193.77	1137.41	1308.28	1692.1	1024.32	1091.79	961.404	1201.29	1228	1170.02	1345.79	1740.62	1053.69	1123.09	988.972	1235.74
0.307127	1179.93	1153.89	1322.17	1766.02	1057.48	1068.11	1005.79	1221.91	1182.08	1156	1324.58	1769.24	1059.41	1070.06	1007.62	1224.14
0.308217	1235.49	1210.97	1306.45	1779.18	1083.09	1147.82	1027.69	1255.81	1189.6	1165.99	1257.92	1713.1	1042.86	1105.19	989.522	1209.17
0.334049	1222.89	1207.84	1293.06	1753.16	1046.43	1124.44	1006.96	1236.4	1173.34	1158.91	1240.67	1682.13	1004.03	1078.88	966.163	1186.3
0.299048	1192.83	1194.13	1300.61	1731.23	1087.2	1096.34	991.432	1227.68	1306.66	1308.08	1424.72	1896.43	1190.95	1200.96	1086.04	1344.84
0.25775	1244.76	1194.77	1399.77	1816.39	1117.7	1130.61	1053.71	1279.67	1404.34	1347.94	1579.22	2049.26	1260.99	1275.55	1188.8	1443.73
0.323781	1196.4	1191.65	1356.09	1803.39	1054.66	1155.13	1012.22	1252.79	1102.2	1097.82	1249.31	1661.39	971.611	1064.17	932.514	1154.14
0.321597	1166.97	1182.18	1388.06	1719.79	1118.18	1110.25	1031.71	1245.31	1203.42	1219.1	1431.41	1773.5	1153.1	1144.93	1063.94	1284.2
0.350956	1183.02	1205.41	1324.17	1671.07	1007.92	1121.1	973.447	1212.31	1010.4	1029.53	1130.96	1427.24	860.856	957.524	831.412	1035.42
0.296515	1179.59	1156.98	1296.15	1694.25	1063.67	1096.54	981.938	1209.87	1217.27	1193.93	1337.55	1748.37	1097.64	1131.57	1013.3	1248.52
0.280715	1207.09	1184.32	1342.83	1712.42	1104.12	1055.85	981.343	1226.85	1259.85	1236.08	1401.52	1787.26	1152.38	1102	1024.24	1280.48
0.275121	1190.28	1185.31	1264.95	1729.08	1045.39	1062.13	963.506	1205.81	1251.51	1246.29	1330.02	1818.03	1099.17	1116.77	1013.07	1267.84
0.282259	1186.94	1173.46	1305.75	1655.66	1028.9	1028.71	964.489	1191.99	1408.63	1392.64	1549.63	1964.9	1221.08	1220.85	1144.63	1414.62
0.287698	1191.07	1207.14	1311.9	1706.29	1065.67	1092.94	965.627	1220.09	1222.89	1239.39	1346.94	1751.88	1094.14	1122.14	991.423	1252.69
0.322375	1219.73	1169.47	1319.15	1707.46	1066.17	1114.15	995.914	1227.43	1171.87	1123.59	1267.39	1640.46	1024.34	1070.43	956.837	1179.27
0.311336	1180.73	1191.51	1278.21	1702.7	1082.24	1093.59	987.394	1216.62	1074.5	1084.31	1163.21	1549.51	984.875	995.199	898.561	1107.17
0.306083	1210.76	1237.73	1362.53	1765.64	1099.19	1159.72	1034.33	1267.13	1298.11	1327.03	1460.83	1893.03	1178.49	1243.39	1108.96	1358.55
0.289238	1175.18	1146.73	1274.42	1751.17	1017.59	1140.71	973.613	1211.35	1256.13	1225.71	1362.2	1871.8	1087.68	1219.29	1040.68	1294.78
0.283797	1217.89	1205.24	1273.77	1659.53	1062.16	1078.17	993.385	1212.88	1262.9	1249.79	1320.84	1720.87	1101.42	1118.02	1030.1	1257.71
0.312819	1195.89	1172.99	1281.74	1762.29	1082.66	1106.31	972.151	1224.86	1094.62	1073.65	1173.2	1613.05	990.973	1012.62	889.824	1121.13
0.294143	1182.08	1151.1	1286.64	1598.94	1078.16	1110.52	982.177	1198.52	1282.46	1248.85	1395.9	1734.72	1169.71	1204.83	1065.58	1300.29
0.299881	1225.68	1190.04	1347	1832.82	1125.67	1176.06	1039.82	1276.73	1233.8	1197.92	1355.92	1844.95	1133.12	1183.85	1046.7	1285.18
0.252979	1224.49	1203.96	1290.37	1697.41	1096.04	1126.95	1009.17	1235.48	1457.83	1433.39	1536.26	2020.87	1304.91	1341.7	1201.47	1470.92
0.294221	1225.29	1184.58	1333.95	1713.21	1026.84	1142.74	1018.98	1235.08	1235.85	1194.79	1345.44	1727.97	1035.7	1152.59	1027.76	1245.73
0.310054	1245.26	1171.38	1317.5	1727.58	1064.65	1097.67	1000.53	1232.08	1284.08	1207.89	1358.57	1781.43	1097.84	1131.88	1031.72	1270.49
0.322093	1260.53	1156.3	1405.47	1753.35	1082.68	1113.21	1024.74	1256.61	1217.35	1116.69	1357.32	1693.29	1045.59	1075.07	989.634	1213.56
0.317448	1211.06	1196.96	1277.63	1787.11	1118.54	1097.94	1020.55	1244.25	1130.07	1116.92	1192.19	1667.61	1043.74	1024.52	952.307	1161.05
0.293228	1224.18	1189.2	1289	1769.24	1075.2	1099.57	1033.45	1239.98	1269.2	1232.93	1336.4	1834.3	1114.74	1140.01	1071.45	1285.58
0.291613	1245.15	1155.43	1365.02	1678.99	1087.91	1141.56	1017.2	1241.61	1309.53	1215.16	1435.59	1765.79	1144.16	1200.58	1069.79	1305.8
0.288676	1241.53	1246.74	1383.49	1732.08	1035.41	1172.11	997.368	1258.39	1387.23	1393.05	1545.85	1935.35	1156.92	1309.66	1114.42	1406.07
0.309151	1236.62	1211.78	1275.81	1700.12	1049.75	1164.47	1007.69	1235.18	1336.9	1310.05	1379.27	1837.99	1134.88	1258.9	1089.41	1335.34
0.28897	1156.45	1207.39	1285.44	1709.92	1133.4	1099.21	1004.47	1228.04	1166.31	1217.68	1296.39	1724.49	1143.06	1108.58	1013.03	1238.51
0.310015	1186.57	1162.01	1328.44	1753.81	1065.33	1110.8	985.68	1227.52	1135.05	1111.56	1270.76	1677.66	1019.08	1062.57	942.883	1174.22
0.314436	1215.57	1239.27	1274.34	1748.04	1064.38	1105.44	993.333	1234.34	1223.21	1247.06	1282.36	1759.03	1071.08	1112.39	999.58	1242.1
0.32636	1254.2	1184.28	1321.49	1668.92	1088.1	1108.73	1033.3	1237	1197.05	1130.31	1261.27	1592.87	1038.52	1058.21	986.218	1180.64
0.308166	1226.37	1215.58	1335	1740.7	1127.23	1135.13	1001	1254.43	1355.43	1343.51	1475.5	1923.89	1245.86	1254.6	1106.35	1386.45
0.332241	1212.16	1135.09	1268.92	1732.72	1065.81	1116.24	984.25	1216.46	1115.09	1044.19	1167.31	1593.96	980.461	1026.85	905.428	1119.04
0.324667	1181.06	1233.5	1280.41	1682.12	1089.52	1064.95	993.703	1217.89	1214.63	1268.56	1316.81	1729.94	1120.5	1095.23	1021.95	1252.52
0.300054	1222.09	1198.1	1340.43	1791.22	1058.88	1116.47	1010.19	1248.2	1178.78	1155.64	1292.93	1727.74	1021.35	1076.9	974.391	1203.96
0.307311	1151.19	1152.41	1277.63	1670.96	1066.51	1117.32	977.651	1201.95	1194.75	1196.02	1325.98	1734.19	1106.87	1159.6	1014.65	1247.44
0.299901	1149.14	1155.42	1262.47	1661.51	1070.41	1046.26	945.253	1184.35	1168.17	1174.55	1283.38	1689.03	1088.14	1063.59	960.91	1203.97
0.310337	1186.69	1184.98	1223	1671.09	1059.87	1061.03	971.918	1194.08	1258.99	1257.17	1297.51	1772.91	1124.44	1125.67	1031.13	1266.83
0.293477	1198.34	1231.83	1338.55	1768.7	1097.21	1074.77	980.185	1241.37	1184.06	1217.16	1322.6	1747.63	1084.14	1061.97	968.508	1226.58
0.27018	1220.36	1253.15	1313.4	1795.89	1075.72	1148.88	1007.89	1259.33	1368.31	1405.08	1472.63	2013.62	1206.14	1288.17	1130.08	1412.01
0.332204	1207.34	1160.84	1252.89	1642.36	1001.86	1130.31	999.789	1199.34	1266.84	1218.05	1314.63	1723.31	1051.23	1186.02	1049.06	1258.45
0.315899	1185.64	1171.24	1268.41	1603.46	1102.89	1044.21	1017.98	1199.12	1150.41	1136.43	1230.71	1555.81	1070.11	1013.17	987.723	1163.48
0.329516	1212.9	1166.31	1266.74	1677.83	1080.01	1076.45	976.289	1208.07	1263.88	1215.34	1319.98	1748.35	1125.41	1121.69	1017.33	1258.85
0.272731	1181.01	1152.53	1244.67	1718.15	1030.1	1094.37	959.214	1197.15	1270.67	1240.03	1339.16	1848.59	1108.3	1177.45	1032.03	1288.03
0.325982	1211.88	1096.05	1329.96	1715.78	1063.47	1125.05	986.915	1218.44	1199.87	1085.19	1316.78	1698.78	1052.93	1113.9	977.136	1206.37
0.302679	1217.71	1171.02	1294.31	1809.55	1159.69	1113.59	998.625	1252.07	1088.7	1046.96	1157.19	1617.85	1036.83	995.619	892.829	1119.43
0.294853	1250.76	1176.35	1315.43	1718.28	1074.22	1128.43	1005.89	1238.48	1417.57	1333.24	1490.87	1947.45	1217.49	1278.92	1140.04	1403.66
0.288185	1214.79	1144.01	1249.79	1655.45	1132.65	1092.09	979.82	1209.8	1382.27	1301.72	1422.08	1883.67	1288.8	1242.64	1114.9	1376.58
0.332545	1214.5	1190.89	1309.83	1735.3	1082.98	1118.51	1043.23	1242.18	1131.85	1109.85	1220.69	1617.21	1009.27	1042.39	972.229	1157.64
0.261932	1212.43	1195.81	1363.8	1742.95	1088.49	1089.13	993.688	1240.9	1427.25	1407.68	1605.44	2051.76	1281.35	1282.1	1169.75	1460.76
0.306626	1239.35	1198.6	1317.08	1682.17	1096.55	1124.49	984.89	1234.73	1224.21	1183.96	1300.99	1661.62	1083.15	1110.75	972.858	1219.65
0.283031	1202.13	1173.73	1359.02	1818.35	1089.24	1098.53	989.253	1247.18	1188.64	1160.56	1343.76	1797.94	1077.01	1086.2	978.148	1233.18
0.266301	1149.37	1125.61	1280.13	1634.55	1045.33	1084.31	958.779	1182.58	1279.17	1252.72	1424.69	1819.14	1163.38	1206.75	1067.05	1316.13
0.311823	1197.03	1098.81	1294.47	1656.92	1018.17	1129.71	1003.27	1199.77	1253.81	1150.93	1355.88	1735.52	1066.47	1183.3	1050.86	1256.68
0.305368	1258.03	1229.21	1335.45	1737.05	1119.51	1085	973.234	1248.21	1135.1	1109.09	1204.95	1567.3	1010.12	978.977	878.131	1126.24
0.313989	1196.94	1124.65	1364.47	1745.3	1055.83	1110.48	1009.39	1229.58	1024.24	962.385	1167.6	1493.48	903.494	950.254	863.756	1052.17
0.27198	1256.84	1177.65	1322.28	1746.72	1099.45	1119.69	1005.73	1246.91	1505.15	1410.32	1583.51	2091.81	1316.66	1340.9	1204.43	1493.26
0.296753	1260.16	1163.73	1332.64	1808.42	1087.95	1089.66	974.424	1245.28	1415.4	1307.09	1496.82	2031.21	1221.99	1223.9	1094.47	1398.7
0.312989	1247.76	1227.1	1362.94	1835.74	1094.08	1143.34	1016.84	1275.4	1379.25	1356.41	1506.56	2029.19	1209.37	1263.83	1123.99	1409.8
0.312416	1258.57	1234.49	1357.88	1688.12	1063.48	1105.77	1010.54	1245.55	1331.43	1305.96	1436.49	1785.85	1125.05	1169.78	1069.04	1317.66
0.32014	1205.15	1195.47	1305.54	1732.82	1129.32	1115.82	1026.62	1244.39	1202.15	1192.5	1302.29	1728.5	1126.51	1113.04	1024.07	1241.3
0.302125	1226.85	1211.09	1320.8	1728.86	1107.88	1120.59	1018.66	1247.82	1337.19	1320.01	1439.6	1884.35	1207.52	1221.37	1110.28	1360.05
0.288753	1199.24	1111.29	1270.71	1652.46	1089.1	1098.02	928.688	1192.79	1340.07	1241.79	1419.93	1846.51	1217	1226.97	1037.75	1332.86
0.303109	1225.44	1150.97	1298.37	1709.87	1076.9	1105.71	991.19	1222.63	1267.68	1190.64	1343.12	1768.81	1114.02	1143.82	1025.36	1264.78
0.278626	1151.9	1131.42	1269.2	1656.58	1060.49	1106.86	978.251	1193.53	1342.33	1318.46	1479.02	1930.44	1235.81	1289.85	1139.97	1390.84
0.28949	1193.47	1191.81	1260.93	1733.29	1053.83	1102.22	968.016	1214.79	1325.89	1324.05	1400.83	1925.6	1170.76	1224.51	1075.42	1349.58
0.326746	1196.81	1179.7	1308.27	1718.79	1054.69	1082.99	944.498	1212.25	1106.98	1091.15	1210.07	1589.78	975.528	1001.7	873.604	1121.26
0.305522	1244.01	1215.79	1364.27	1744.94	1082.01	1134.61	984.903	1252.93	1371.59	1340.48	1504.19	1923.9	1192.98	1250.97	1085.91	1381.43
0.29228	1239.83	1166.05	1290.3	1667.61	1070.54	1099.31	979.557	1216.17	1243.17	1169.19	1293.78	1672.1	1073.43	1102.27	982.199	1219.45
0.320479	1205.71	1175.69	1349.5	1687.8	1069.43	1055.97	993.119	1219.6	1096.75	1069.45	1227.55	1535.28	972.784	960.54	903.373	1109.39
0.308266	1211.89	1156.07	1201.93	1635.64	1084.2	1102.89	975.274	1195.41	1193.65	1138.67	1183.84	1611.02	1067.88	1086.28	960.594	1177.42
0.304954	1168.66	1168	1277.69	1704.01	1046.71	1081.94	948.276	1199.33	1212.16	1211.47	1325.25	1767.44	1085.67	1122.21	983.573	1243.97
0.299644	1202.78	1139.77	1271.66	1660.4	1019.95	1150.17	1008.62	1207.62	1348.87	1278.21	1426.12	1862.07	1143.84	1289.87	1131.13	1354.3
0.25922	1150.13	1128.14	1266.4	1648.75	1031.61	1125.26	961.572	1187.41	1492.65	1464.1	1643.54	2139.76	1338.82	1460.37	1247.93	1541.03
0.294287	1147.86	1140.1	1287.17	1732.17	1102.5	1138.28	994.905	1220.43	1222.37	1214.12	1370.73	1844.62	1174.07	1212.18	1059.49	1299.65
0.297775	1166.15	1106.94	1221.07	1655.34	1027.73	1067.13	958.827	1171.88	1191.92	1131.4	1248.05	1691.92	1050.45	1090.72	980.016	1197.78
0.291738	1181.64	1141.75	1322.61	1680.14	1040.4	1075.38	1008.49	1207.2	1258.21	1215.73	1408.31	1789.02	1107.82	1145.06	1073.84	1285.43
0.331382	1174.81	1109.78	1283.1	1716.85	1042.07	1107.09	961.059	1199.25	1017.3	960.995	1111.08	1486.68	902.358	958.666	832.21	1038.47
0.319412	1277.74	1183.98	1295.85	1733.74	1113.92	1142.23	984.684	1247.45	1212.06	1123.11	1229.23	1644.61	1056.66	1083.51	934.064	1183.32
0.325249	1166.36	1116.61	1286.3	1747.93	1022.69	1062.58	993.73	1199.46	1085.58	1039.28	1197.22	1626.88	951.864	988.997	924.911	1116.39
0.297231	1183.19	1151.42	1299.72	1786.85	1055.84	1055.56	968.156	1214.39	1237.74	1204.51	1359.65	1869.24	1104.53	1104.23	1012.8	1270.38
0.30023	1207.44	1148.94	1246.92	1717.38	1099.59	1127.49	981.512	1218.47	1241.73	1181.57	1282.33	1766.15	1130.82	1159.52	1009.39	1253.07
0.291894	1213.52	1133.48	1197.41	1651.11	1096.59	1068.25	992.632	1193.28	1212.33	1132.37	1196.23	1649.49	1095.51	1067.2	991.659	1192.11
0.299118	1206.82	1208.9	1286.27	1736.96	1041.41	1145.88	995.203	1231.64	1243.47	1245.61	1325.33	1789.71	1073.04	1180.68	1025.43	1269.04
0.289074	1151.62	1140.29	1280.59	1695.85	1095.51	1085.15	942.112	1198.73	1143.65	1132.4	1271.74	1684.12	1087.94	1077.64	935.596	1190.44
0.291914	1173.04	1140.92	1245.11	1681.04	1093.79	1056.31	969.849	1194.29	1159.37	1127.62	1230.59	1661.45	1081.04	1043.99	958.543	1180.37
0.297884	1152.79	1227.96	1258.11	1704.42	1002.51	1040.19	988.347	1196.33	1217.58	1296.98	1328.82	1800.21	1058.86	1098.65	1043.9	1263.57
0.28978	1277.54	1194.65	1281.67	1762.53	1092.9	1103.61	1029.59	1248.93	1484.37	1388.06	1489.17	2047.88	1269.84	1282.29	1196.29	1451.13
0.288906	1137.7	1136.08	1260.45	1630.48	1098.12	1035.72	958.724	1179.61	1207.6	1205.88	1337.89	1730.66	1165.58	1099.36	1017.63	1252.09
0.292592	1191.77	1167.64	1379.8	1751	1069.98	1146.64	1010.04	1245.27	1229.17	1204.28	1423.11	1805.95	1103.56	1182.63	1041.74	1284.35
0.299961	1293.16	1214.41	1365.1	1747.28	1170.59	1101.19	1049.04	1277.25	1369.48	1286.08	1445.66	1850.39	1239.67	1166.18	1110.94	1352.63
0.306725	1246.44	1161.28	1429.63	1757.52	1161.1	1088	995.161	1262.73	1189.64	1108.36	1364.48	1677.43	1108.19	1038.42	949.81	1205.19
0.271772	1200.33	1177.79	1335.09	1756.36	1080.07	1160.51	1026.55	1248.1	1353.96	1328.53	1505.97	1981.15	1218.3	1309.04	1157.94	1407.84
0.341063	1213.41	1131.7	1293.04	1786.86	1084.23	1073.88	992.029	1225.02	1202.18	1121.22	1281.07	1770.32	1074.19	1063.94	982.845	1213.68
0.298504	1198.32	1145.47	1389.39	1703.63	1076.91	1063.41	1006.98	1226.3	1270.69	1214.65	1473.3	1806.51	1141.94	1127.62	1067.79	1300.36
0.272644	1241.06	1193.05	1322.36	1692.89	1038.05	1068.97	989.177	1220.79	1456.75	1400.39	1552.17	1987.1	1218.45	1254.75	1161.09	1432.96
0.307137	1239.06	1239.97	1378.06	1613.1	1132.78	1134.14	1056.64	1256.25	1157.65	1158.5	1287.52	1507.12	1058.36	1059.63	987.22	1173.71
0.309255	1269.68	1195.92	1270.88	1696.11	1076.11	1086.15	995.902	1227.25	1295.47	1220.21	1296.7	1730.56	1097.97	1108.21	1016.13	1252.18
0.282939	1173.91	1105.59	1287.33	1687.08	1081.82	1108.38	981.497	1203.66	1206.54	1136.32	1323.11	1733.98	1111.89	1139.18	1008.78	1237.11
0.311463	1199.55	1103.21	1267.45	1723.4	1062.88	1119.87	998.914	1210.76	1170.56	1076.56	1236.83	1681.75	1037.2	1092.81	974.775	1181.5
0.30587	1193.89	1194.46	1284.9	1759.32	1069.3	1080.92	999.143	1225.99	1082.51	1083.02	1165.02	1595.18	969.534	980.072	905.925	1111.61
0.325179	1239.98	1178.57	1329.66	1717.93	1161.69	1115.01	1011.89	1250.68	1125.24	1069.51	1206.62	1558.96	1054.19	1011.83	918.259	1134.95
0.274778	1219.51	1185.54	1302.65	1708.76	1073.45	1170	997.433	1236.76	1344.6	1307.15	1436.27	1884.04	1183.56	1290.01	1099.74	1363.63
0.283308	1221.49	1168.21	1323.88	1668.29	1046.8	1086.26	976.314	1213.03	1392.91	1332.14	1509.66	1902.41	1193.7	1238.69	1113.32	1383.26
0.318088	1216.08	1188.21	1379.98	1750.07	1074.22	1131.72	1001.2	1248.78	1255.17	1226.4	1424.33	1806.31	1108.74	1168.1	1033.38	1288.92
0.333432	1258.19	1220.37	1288.6	1795.64	1104.15	1124.84	1007.98	1257.11	1271.41	1233.19	1302.14	1814.5	1115.75	1136.66	1018.57	1270.32
0.272785	1167.91	1072.75	1218.25	1651.5	1010.83	1046.08	924.525	1155.98	1496.45	1374.52	1560.95	2116.07	1295.18	1340.34	1184.6	1481.16
0.295081	1238.6	1271.75	1376.22	1828.77	1069.64	1200.76	1032.77	1288.36	1213.26	1245.73	1348.07	1791.36	1047.76	1176.2	1011.64	1262
0.323455	1217.02	1157.37	1271.92	1722.42	1114.42	1127.62	999.565	1230.05	1167.71	1110.47	1220.37	1652.62	1069.26	1081.92	959.06	1180.2
0.329595	1196.38	1200.35	1296.22	1697.51	1081.15	1097.81	988.517	1222.56	1083.17	1086.76	1173.56	1536.88	978.845	993.922	894.975	1106.87
0.296938	1204.05	1194.87	1277.36	1763.54	1074.5	1145.98	1048.86	1244.17	1390.2	1379.6	1474.85	2036.19	1240.62	1323.15	1211.01	1436.52
0.299189	1141.65	1120.16	1194.24	1570.93	1064.84	1085	969.235	1163.72	1215.1	1192.23	1271.07	1672	1133.34	1154.8	1031.59	1238.59
0.250009	1198.16	1211.37	1381.39	1786.84	1058.91	1080.96	1008.83	1246.64	1410.97	1426.52	1626.74	2104.21	1246.99	1272.96	1188.01	1468.06
0.291106	1208.33	1196.6	1314.85	1811.91	1071.07	1095.71	1018.77	1245.32	1229.47	1217.54	1337.86	1843.6	1089.81	1114.88	1036.59	1267.11
0.322865	1186.04	1132.07	1296.99	1744.87	1058.54	1109.99	986.643	1216.45	1127.69	1076.37	1233.19	1659.03	1006.46	1055.38	938.103	1156.6
0.274579	1241.29	1217.27	1328.06	1774.63	1080.4	1155.07	1026.62	1260.48	1393.79	1366.82	1491.21	1992.65	1213.13	1296.97	1152.74	1415.33
0.276428	1214.06	1243.26	1282.95	1748.8	1107.53	1105.56	994.194	1242.34	1366.88	1399.77	1444.45	1968.94	1246.95	1244.73	1119.34	1398.72
0.321267	1181.19	1160.75	1255.59	1650.82	1067.15	1062.64	964.416	1191.79	1089.1	1070.26	1157.71	1522.12	983.959	979.793	889.23	1098.88
0.286847	1226.9	1232.76	1275.44	1679.91	1071.29	1132.45	977.767	1228.08	1239.18	1245.1	1288.21	1696.72	1082.01	1143.78	987.551	1240.36
0.299028	1230.87	1181.24	1303.05	1733.36	1153.7	1148.48	1010.39	1251.58	1213.43	1164.5	1284.58	1708.8	1137.36	1132.2	996.074	1233.85
0.291781	1149.68	1128.65	1256.17	1692.12	1059.42	1104	986.469	1196.65	1177.91	1156.36	1287.01	1733.66	1085.43	1131.1	1010.69	1226.02
0.328944	1231.57	1124.72	1270.98	1684.6	1104	1085.52	979.459	1211.55	1116.35	1019.5	1152.08	1527	1000.72	983.973	887.83	1098.21
0.31905	1211.62	1170.25	1331.19	1677.32	1073.88	1085.37	974.876	1217.79	1201.51	1160.48	1320.08	1663.33	1064.92	1076.31	966.742	1207.63
0.298448	1200.51	1146.53	1302.46	1719.44	1008.8	1088.28	1004.97	1210.14	1180.59	1127.5	1280.85	1690.91	992.067	1070.23	988.298	1190.06
0.29213	1211.63	1207.4	1356.28	1805.07	1099.69	1110.79	1012.68	1257.65	1249.79	1245.43	1399	1861.92	1134.32	1145.78	1044.57	1297.26
0.303338	1214.77	1193.14	1375.56	1792.2	1132.08	1178.34	1015.09	1271.6	1247.03	1224.82	1412.09	1839.79	1162.14	1209.63	1042.05	1305.36
0.310569	1161.78	1142.47	1240.6	1653.83	1014.49	1058.69	969.175	1177.29	1193.02	1173.19	1273.95	1698.29	1041.77	1087.15	995.233	1208.94
0.299219	1196.56	1178.99	1331.47	1811.56	1072.07	1086.34	977.945	1236.42	1241.26	1223.04	1381.21	1879.25	1112.12	1126.93	1014.48	1282.61
0.313301	1248.38	1181.26	1288.25	1754.63	1036.2	1104.65	1005.26	1231.23	1267.73	1199.57	1308.23	1781.83	1052.26	1121.78	1020.84	1250.32
0.335569	1220.37	1103.04	1258.48	1710.73	1069.32	1061.45	990.266	1201.95	1205.52	1089.62	1243.17	1689.91	1056.31	1048.53	978.215	1187.32
0.263212	1284.2	1248.41	1319.03	1755.77	1109.92	1174.47	1012.97	1272.11	1615.15	1570.14	1658.97	2208.26	1395.97	1477.15	1274.03	1599.95
0.305348	1279.23	1143.18	1343.32	1709.38	1068.38	1115.03	1012.54	1238.72	1345.2	1202.13	1412.59	1797.53	1123.48	1172.53	1064.75	1302.6
0.247001	1195.29	1136.68	1283.18	1708.55	1060.62	1044.65	970.126	1199.87	1666.53	1584.82	1789.08	2382.15	1478.78	1456.5	1352.6	1672.92
0.324472	1268.73	1244.87	1326.26	1754.74	1062.9	1140.48	986.22	1254.88	1230.1	1206.97	1285.88	1701.31	1030.54	1105.76	956.194	1216.68
0.281429	1244.96	1188.1	1316.38	1704.61	1024.28	1096.42	991.805	1223.79	1287.98	1229.16	1361.87	1763.52	1059.68	1134.31	1026.08	1266.09
0.265704	1265.48	1181.93	1352.04	1704.07	1033.01	1171.2	1069.9	1253.95	1481.12	1383.34	1582.43	1994.46	1209.04	1370.78	1252.22	1467.63
0.294673	1209.97	1195.6	1314.68	1752.51	1096.96	1115.14	993.999	1239.84	1239.58	1224.86	1346.85	1795.39	1123.81	1142.43	1018.32	1270.18
0.302435	1170.49	1151.23	1312.22	1646.08	1033.53	1076.59	967.133	1193.9	1287.91	1266.72	1443.86	1811.21	1137.21	1184.59	1064.15	1313.66
0.313104	1274.5	1202.66	1358.66	1744.87	1113.82	1201.07	1019.21	1273.54	1283.1	1210.77	1367.82	1756.64	1121.33	1209.17	1026.08	1282.13
0.276898	1162.4	1233.67	1293.47	1698.05	1064.62	1129.43	965.681	1221.05	1333.31	1415.05	1483.64	1947.7	1221.14	1295.49	1107.66	1400.57
0.312728	1278.4	1174.56	1370.99	1826.53	1140.57	1134.31	1021.38	1278.11	1410.88	1296.28	1513.06	2015.81	1258.77	1251.86	1127.22	1410.55
0.325054	1204.2	1187.24	1282.26	1725.48	1039.98	1108.97	982.269	1218.63	1114.75	1099.05	1187	1597.3	962.723	1026.59	909.299	1128.1
0.302946	1132.21	1110.81	1257.59	1669.72	1088.17	1061.29	965.017	1183.55	1159.62	1137.7	1288.04	1710.15	1114.51	1086.99	988.38	1212.2
0.288983	1156.02	1112.3	1228.57	1632.87	1019.14	1074.87	956.557	1168.62	1253.35	1205.95	1332.01	1770.35	1104.95	1165.37	1037.09	1267.01
0.30611	1217	1130.15	1318.31	1641.69	1080.21	1048.73	955.369	1198.78	1150.89	1068.76	1246.7	1552.51	1021.54	991.765	903.473	1133.66
0.277791	1164.35	1131.2	1308.55	1685.49	996.9	1070.73	983.437	1191.52	1180.15	1146.55	1326.31	1708.37	1010.43	1085.26	996.784	1207.69
0.287303	1221.53	1127.72	1315.17	1786.93	1035.89	1085.75	967.205	1220.03	1320.65	1219.24	1421.9	1931.94	1119.96	1173.86	1045.69	1319.04
0.310665	1149.92	1112.86	1254.64	1696.79	1058.06	1077.43	960.371	1187.15	1069.29	1034.83	1166.67	1577.82	983.869	1001.88	893.034	1103.91
0.283483	1154.91	1197.28	1251.13	1561.78	1042.08	1041.09	965.071	1173.33	1206.13	1250.38	1306.61	1631.04	1088.29	1087.25	1007.87	1225.37
0.312951	1234.49	1154.15	1330.96	1683.56	1042.06	1051.75	974.652	1210.23	1183.74	1106.7	1276.25	1614.36	999.228	1008.52	934.589	1160.48
0.327389	1152.4	1198.28	1215.79	1657.38	1073.31	1150.6	1011.95	1208.53	1093.41	1136.94	1153.55	1572.53	1018.36	1091.7	960.146	1146.66
0.305984	1222.04	1165.34	1230.43	1596.87	1088.64	1105.96	1004.98	1202.04	1278.32	1219.01	1287.09	1670.41	1138.77	1156.89	1051.26	1257.39
0.292402	1269.26	1236.32	1282.99	1712.09	1089.8	1082.23	952.264	1232.14	1287.31	1253.89	1301.23	1736.43	1105.29	1097.62	965.802	1249.65
0.296663	1192.33	1184.53	1317.71	1750.72	1091.58	1083.96	1004.89	1232.25	1224.91	1216.9	1353.71	1798.56	1121.41	1113.57	1032.35	1265.91
0.288735	1191.38	1205.86	1240.2	1756.21	1078.04	1135.71	970.27	1225.38	1387.82	1404.69	1444.7	2045.79	1255.8	1322.98	1130.26	1427.43
0.302385	1180.58	1209.6	1303.27	1739.68	1062.39	1149.97	996.256	1234.54	1130.04	1157.82	1247.47	1665.21	1016.92	1100.74	953.608	1181.69
0.298032	1149.9	1151.59	1213.89	1771.9	1086.3	1072.54	955.117	1200.18	1117.08	1118.73	1179.25	1721.34	1055.3	1041.94	927.862	1165.93
0.288656	1186.85	1199.54	1292.5	1603.29	1030.74	1047.78	977.265	1191.14	1253.02	1266.43	1364.56	1692.69	1088.21	1106.2	1031.76	1257.55
0.313097	1149.41	1156.61	1319.06	1678.46	1110.79	1131.12	1007.4	1221.83	1046.54	1053.1	1201.01	1528.25	1011.38	1029.89	917.242	1112.48
0.338069	1230.07	1182.03	1330.92	1756.23	1029.21	1129.23	1018.16	1239.41	1037.47	996.951	1122.53	1481.25	868.062	952.423	858.741	1045.35
0.295827	1240.7	1125.15	1287.81	1703.31	1088.58	1156.91	1018.94	1231.63	1346.06	1220.69	1397.17	1847.95	1181.02	1255.16	1105.47	1336.22
0.283442	1274.82	1194.31	1366.54	1722.67	1108.21	1082.17	1030.91	1254.23	1268.11	1188.03	1359.35	1713.61	1102.39	1076.48	1025.49	1247.64
0.291293	1269.59	1223.64	1369.1	1857.36	1065.87	1155.14	1024.88	1280.79	1349.79	1300.94	1455.58	1974.69	1133.2	1228.11	1089.62	1361.7
0.313456	1246.29	1180.18	1312.16	1767.17	1049.95	1084.46	993.32	1233.36	1236.81	1171.2	1302.18	1753.73	1041.97	1076.21	985.766	1223.98
0.310936	1257.72	1247.88	1374.31	1750.17	1111.58	1158.74	1043.95	1277.76	1191.38	1182.06	1301.82	1657.85	1052.95	1097.62	988.883	1210.37
0.291478	1193.12	1162.01	1267.43	1711.2	1047.57	1071.25	998.376	1207.28	1215.39	1183.7	1291.09	1743.15	1067.12	1091.25	1017.01	1229.82
0.2687	1223.4	1165.42	1320.09	1635.65	1090.21	1086.65	1007.29	1218.39	1404.02	1337.48	1514.99	1877.13	1251.17	1247.09	1156.01	1398.27
0.290323	1214.74	1188.26	1320.72	1737.32	1073.13	1092.73	978.511	1229.35	1339.83	1310.62	1456.72	1916.23	1183.64	1205.26	1079.27	1355.94
0.281445	1181.07	1149.12	1254.28	1697.98	1053.81	1069.71	959.571	1195.08	1414.21	1375.95	1501.87	2033.16	1261.82	1280.87	1148.99	1430.98
0.315986	1221.62	1184.13	1308.73	1708.45	1077.12	1113.83	993.662	1229.65	1220.48	1183.02	1307.51	1706.85	1076.11	1112.79	992.734	1228.5
0.272666	1269.17	1242.17	1313.58	1876.84	1119.83	1115.01	1027.68	1280.61	1405.34	1375.43	1454.51	2078.2	1239.98	1234.64	1137.93	1418
0.317114	1261.67	1210.4	1358.05	1676	1112.93	1124.36	1004.59	1249.72	1130.52	1084.58	1216.88	1501.78	997.242	1007.48	900.16	1119.81
0.318548	1169.91	1170.82	1362	1706.2	1014.81	1110.37	1007.42	1220.22	1113.48	1114.35	1296.3	1623.9	965.864	1056.81	958.829	1161.36
0.303403	1211.68	1261.79	1251.85	1675.64	1132.96	1085.22	1008.1	1232.46	1285.42	1338.58	1328.03	1777.62	1201.91	1151.26	1069.46	1307.47
0.290168	1229.15	1187.69	1404.12	1784.17	1122.58	1111.48	1033.1	1267.47	1193.07	1152.82	1362.9	1731.79	1089.62	1078.85	1002.77	1230.26
0.258785	1149.29	1161.62	1260.65	1708.56	1049.3	1064.66	1003.44	1199.65	1318.92	1333.08	1446.73	1960.74	1204.18	1221.81	1151.55	1376.71
0.328967	1222.54	1186.75	1259.79	1686.54	1033.5	1057.33	948.003	1199.21	1045.25	1014.64	1077.09	1441.95	883.616	903.989	810.521	1025.29
0.297021	1225.44	1135.63	1253.5	1671.87	1032.34	1087.62	961.631	1195.43	1361.16	1261.4	1392.32	1857.04	1146.67	1208.07	1068.13	1327.83
0.310188	1160.49	1161.47	1263.48	1739.26	1112.87	1079.51	985.83	1214.7	1364.95	1366.11	1486.09	2045.7	1308.95	1269.71	1159.52	1428.72
0.302897	1179.43	1186.18	1285.71	1763.36	1122.66	1104.96	989.359	1233.09	1288.71	1296.08	1404.83	1926.73	1226.67	1207.33	1081.02	1347.34
0.305456	1244.29	1265.42	1439.56	1823.79	1103.73	1158.96	1046.46	1297.46	1178.88	1198.89	1363.88	1727.92	1045.71	1098.03	991.447	1229.25
0.300976	1194.76	1154.55	1239.77	1751.29	1030.95	1117.18	952.032	1205.79	1280.32	1237.23	1328.56	1876.71	1104.78	1197.19	1020.21	1292.14
0.300142	1212.89	1141.69	1274.97	1711.24	1081.76	1112.94	945.953	1211.64	1233.96	1161.53	1297.12	1740.98	1100.56	1132.28	962.391	1232.69
0.269844	1187.86	1145.48	1352.77	1704.23	1058.33	1113.56	997.559	1222.83	1355.09	1306.75	1543.21	1944.16	1207.32	1270.33	1138	1394.98
0.331346	1225.9	1162.81	1353.61	1735.35	1178.01	1089.55	1010.49	1250.82	1085.24	1029.4	1198.31	1536.25	1042.85	964.541	894.549	1107.31
0.280666	1229.55	1234	1309.52	1681.01	1094.04	1118.46	993.614	1237.17	1336.14	1340.98	1423.04	1826.74	1188.89	1215.42	1079.75	1344.42
0.306488	1231.55	1185.05	1363.4	1763.86	1108.77	1163.99	1042.01	1265.52	1257.52	1210.04	1392.15	1801.05	1132.15	1188.54	1063.98	1292.2
0.299348	1218.25	1159.24	1281.26	1784.99	1088.07	1132.65	979.944	1234.92	1280.61	1218.58	1346.85	1876.36	1143.77	1190.63	1030.11	1298.13
0.276415	1155.74	1147	1315.3	1726.55	1016.67	1105.97	994.412	1208.81	1212.81	1203.64	1380.25	1811.81	1066.88	1160.58	1043.52	1268.5
0.279675	1209.2	1144.76	1247.6	1652.04	1042.84	1102.89	974.421	1196.25	1307.02	1237.36	1348.52	1785.68	1127.2	1192.1	1053.24	1293.02
0.303276	1228.56	1197.56	1327.23	1677.65	1108.99	1109.39	1038.1	1241.07	1246.38	1214.93	1346.48	1701.98	1125.08	1125.48	1053.16	1259.07
0.356339	1242.49	1181.69	1321.39	1769.11	1078.32	1119.75	1019.01	1247.39	1133.58	1078.1	1205.56	1614.03	983.793	1021.59	929.681	1138.05
0.307258	1235.86	1110.76	1274.08	1577.38	999.992	1104.68	965.234	1181.14	1335.92	1200.69	1377.23	1705.08	1080.95	1194.12	1043.38	1276.77
0.300936	1164.18	1204.68	1236.59	1703.97	1041.45	1068.54	977.756	1199.59	1160.96	1201.35	1233.17	1699.27	1038.57	1065.59	975.057	1196.28
0.311436	1148.16	1151.03	1235.74	1707.11	1005.74	1073.56	933.037	1179.2	1096	1098.74	1179.6	1629.56	960.05	1024.78	890.646	1125.62
0.31062	1178.92	1103.66	1270.45	1689.4	999.168	1034.28	985.681	1180.22	1140.97	1068.14	1229.56	1635.01	967.006	1000.99	953.953	1142.23
0.297728	1184.23	1149.59	1271.67	1722.17	1070.79	1160.34	984.59	1220.48	1167.36	1133.21	1253.56	1697.64	1055.53	1143.81	970.566	1203.1
0.294058	1174.72	1131.16	1309.26	1706.14	1116.41	1067.71	994.432	1214.26	1190.78	1146.63	1327.17	1729.47	1131.68	1082.31	1008.03	1230.87
0.301363	1161.66	1155.25	1247.64	1748.52	1085.66	1072.75	968.158	1205.66	1206.17	1199.52	1295.44	1815.51	1127.25	1113.85	1005.25	1251.86
0.289463	1234.66	1142.68	1272.94	1666.1	1086.39	1094.99	1026.72	1217.78	1451.15	1343.05	1496.14	1958.24	1276.88	1286.99	1206.75	1431.31
0.32889	1227.65	1175.83	1352.58	1700.67	1093.58	1089.87	985.016	1232.17	1213.49	1162.26	1336.97	1681.05	1080.96	1077.3	973.649	1217.95
0.302391	1288.99	1175.91	1339.43	1745.23	1140.18	1130.56	1027.59	1263.98	1289.26	1176.16	1339.72	1745.61	1140.42	1130.8	1027.81	1264.26
0.298699	1240.84	1203.01	1312.46	1691.5	1079.39	1094.08	1022.27	1234.79	1329.3	1288.77	1406.02	1812.08	1156.34	1172.07	1095.14	1322.82
0.334039	1172	1126	1249.86	1767.64	1074.17	1087.69	954.703	1204.58	1113.05	1069.36	1186.99	1678.72	1020.13	1032.98	906.682	1143.99
0.328208	1151.64	1131.97	1274.19	1728.66	1057.76	1110.61	1003.8	1208.38	1192.29	1171.93	1319.16	1789.67	1095.09	1149.81	1039.22	1251.02
0.282969	1224.28	1204.1	1317.05	1651.09	1073.74	1111.96	1007.29	1227.07	1259.33	1238.57	1354.76	1698.35	1104.48	1143.79	1036.13	1262.2
0.290908	1161.43	1161.52	1270.16	1735.47	1065.84	1019.34	1012.4	1203.74	1206.23	1206.33	1319.16	1802.42	1106.96	1058.66	1051.46	1250.17
0.291575	1201.37	1110.71	1319.39	1762.82	1036.1	1111.59	988.79	1218.68	1401.06	1295.33	1538.7	2055.83	1208.32	1296.35	1153.14	1421.25
0.3254	1260.35	1269.37	1342.88	1734.51	1140.92	1125.41	1034.6	1272.58	1201.82	1210.41	1280.51	1653.95	1087.93	1073.14	986.551	1213.47
0.325165	1178.84	1133.91	1269.36	1604.04	1030.66	1085.29	952.701	1179.26	1100.76	1058.81	1185.28	1497.8	962.394	1013.41	889.599	1101.15
0.283473	1164.19	1249.97	1332.18	1719.62	1120.39	1108.03	989.591	1240.57	1317.81	1414.91	1507.97	1946.54	1268.23	1254.24	1120.17	1404.27
0.304279	1221.4	1181.34	1292.26	1667.49	1106.43	1141.8	970.836	1225.94	1327.12	1283.6	1404.12	1811.83	1202.21	1240.64	1054.87	1332.06
0.340248	1135.82	1132.11	1343.48	1670.31	1072.2	1136.98	993.982	1212.13	1121.29	1117.63	1326.29	1648.95	1058.49	1122.43	981.268	1196.62
0.29121	1194.51	1169.83	1251.58	1713.5	1045.21	1058.56	964.328	1199.65	1375.67	1347.24	1441.39	1973.36	1203.72	1219.09	1110.57	1381.58
0.253183	1230.39	1180.04	1268.3	1681.68	1075.53	1085.99	981.931	1214.84	1463.64	1403.75	1508.75	2000.49	1279.42	1291.87	1168.09	1445.14
0.272929	1186.77	1148.06	1297.17	1727.06	1052.18	1080.98	977.47	1209.96	1343.75	1299.92	1468.75	1955.5	1191.35	1223.96	1106.76	1370
0.258374	1236.48	1174.82	1326.43	1758.96	1120.76	1102.11	996.723	1245.18	1505.98	1430.89	1615.54	2142.34	1365.04	1342.33	1213.97	1516.58
0.282809	1212.44	1176.67	1362.96	1664.53	1082.56	1182.29	1001.85	1240.47	1335.26	1295.86	1501.03	1833.14	1192.23	1302.05	1103.34	1366.13
0.300765	1244.46	1161.46	1306.7	1706.76	1142.78	1162.15	1013.42	1248.25	1255.23	1171.52	1318.01	1721.53	1152.67	1172.22	1022.19	1259.05
0.332723	1240.36	1171.85	1254.45	1774.84	1084.3	1094.74	1025.39	1235.13	1199.64	1133.38	1213.27	1716.57	1048.7	1058.8	991.724	1194.58
0.299761	1183.03	1211.42	1320.71	1766.84	1063.44	1132.67	986.194	1237.76	1207.32	1236.29	1347.82	1803.11	1085.27	1155.92	1006.44	1263.17
0.277786	1188.38	1129.2	1279.63	1702.33	1060.88	1099.65	985.113	1206.45	1356.59	1289.03	1460.75	1943.28	1211.03	1255.29	1124.55	1377.22
0.3096	1212.66	1169.47	1279.33	1623.25	1100.09	1113.41	988.785	1212.43	1270.94	1225.68	1340.82	1701.27	1152.96	1166.93	1036.31	1270.7
0.271326	1216.66	1157.63	1287.74	1724.25	1026.75	1064.96	993.134	1210.16	1368.32	1301.93	1448.26	1939.17	1154.74	1197.71	1116.93	1361.01
0.268964	1237.03	1202.77	1321.76	1707.56	1082.36	1101.72	992.103	1235.04	1361.79	1324.08	1455.07	1879.77	1191.52	1212.83	1092.16	1359.6
0.285238	1204.1	1157.91	1323.31	1694.54	1043.99	1055.6	978.791	1208.32	1392.14	1338.73	1529.96	1959.17	1207.03	1220.45	1131.64	1397.02
0.304955	1185.49	1179.81	1264.01	1638.22	1016.39	1070.43	983.73	1191.15	1175.47	1169.84	1253.32	1624.37	1007.8	1061.38	975.414	1181.09
0.322521	1169.93	1168.43	1225.82	1680.33	1010.66	1020.98	920.227	1170.91	1241.27	1239.68	1300.57	1782.8	1072.29	1083.23	976.34	1242.31
0.312971	1198.53	1158.91	1243.82	1669.79	1105.21	1073.34	960.981	1201.51	1098.45	1062.14	1139.96	1530.36	1012.93	983.719	880.74	1101.19
0.287168	1167.79	1160.14	1273.49	1652.46	1081	1048.14	984.424	1195.35	1229.28	1221.24	1340.55	1739.48	1137.93	1103.33	1036.26	1258.3
0.338771	1213.16	1202.21	1329.27	1744.39	1085.37	1061.5	975.653	1230.22	1085.34	1075.54	1189.22	1560.6	971.016	949.663	872.858	1100.61
0.300126	1165.79	1152.09	1224.26	1680.01	1045.37	1044.65	973.605	1183.68	1175.87	1162.05	1234.85	1694.53	1054.41	1053.68	982.019	1193.91
0.28327	1150.32	1113.82	1293.85	1614.15	1102.83	1055.1	949.698	1182.82	1177.23	1139.88	1324.12	1651.91	1128.63	1079.78	971.916	1210.49
0.306954	1189.72	1174.26	1265.96	1711.89	1099.06	1119.27	1035.55	1227.96	1186.99	1171.56	1263.05	1707.96	1096.53	1116.7	1033.17	1225.14
0.330769	1221.56	1216.92	1264.09	1707.39	1085.75	1094.12	997.907	1226.82	1205.87	1201.28	1247.85	1685.45	1071.79	1080.06	985.083	1211.05
0.299721	1126.26	1081.56	1310.8	1611.42	1015.08	1117.77	991.879	1179.25	1241.99	1192.7	1445.49	1777	1119.38	1232.62	1093.8	1300.43
0.298554	1210.84	1168.48	1310.78	1713.54	1089.73	1102.65	1054.59	1235.8	1315.95	1269.92	1424.58	1862.3	1184.33	1198.37	1146.14	1343.09
0.333929	1131.56	1093.24	1281.65	1671.99	976.221	1058.85	918.621	1161.73	993.069	959.434	1124.78	1467.35	856.739	929.254	806.189	1019.55
0.288091	1159.37	1207.65	1296.85	1714.55	1042.62	1110.58	970.619	1214.61	1194.42	1244.16	1336.06	1766.39	1074.15	1144.15	999.963	1251.33
0.316856	1227.95	1149.65	1375.93	1772.02	1087.36	1070.14	1042.21	1246.46	1163.35	1089.17	1303.55	1678.79	1030.16	1013.84	987.383	1180.89
0.276701	1179.36	1208.63	1213.57	1662.94	1063.52	1024.1	976.672	1189.83	1343.11	1376.43	1382.06	1893.82	1211.18	1166.28	1112.27	1355.02
0.290314	1190.31	1208.79	1310.82	1723.53	1063.77	1108.57	1016.04	1231.69	1273.18	1292.95	1402.08	1843.52	1137.83	1185.75	1086.78	1317.44
0.272347	1181.78	1125.83	1249.27	1629.44	1056.83	1069.3	957.794	1181.46	1271.08	1210.9	1343.67	1752.56	1136.69	1150.09	1030.17	1270.74
0.307131	1212.45	1222.23	1298.94	1798.15	1113.84	1101.52	982.34	1247.07	1090.43	1099.22	1168.21	1617.18	1001.74	990.659	883.472	1121.56
0.301853	1197.3	1169.69	1357.71	1709.82	1084.98	1156.64	981.969	1236.87	1183.42	1156.12	1341.96	1689.99	1072.39	1143.22	970.579	1222.53
0.277723	1235.13	1172.64	1377.56	1722.62	1071.48	1107.24	1000.03	1240.96	1521.53	1444.55	1696.99	2122.06	1319.93	1363.98	1231.92	1528.71
0.316811	1266.14	1177.79	1338.99	1811.52	1103.63	1106.91	1002.1	1258.15	1161.04	1080.02	1227.84	1661.15	1012.02	1015.02	918.913	1153.71
0.316541	1163	1159.31	1251.16	1637.32	1025.54	1117.17	971.408	1189.27	1092.06	1088.6	1174.85	1537.45	962.986	1049.03	912.158	1116.73
0.292301	1240.56	1235.21	1302.74	1689.28	1078.02	1109.01	1015.5	1238.62	1342.92	1337.13	1410.23	1828.66	1166.97	1200.52	1099.29	1340.82
0.291377	1211.67	1230.74	1332.02	1813.95	1113.14	1090.62	1028.28	1260.06	1248.08	1267.72	1372.04	1868.46	1146.59	1123.39	1059.18	1297.92
0.259204	1230.78	1186.89	1307.75	1779.04	1105	1093.06	954.44	1236.71	1411.06	1360.74	1499.3	2039.63	1266.85	1253.16	1094.24	1417.86
0.290117	1191.79	1148.41	1286.53	1835.76	1114.08	1041.85	981.985	1228.63	1167.92	1125.41	1260.77	1798.99	1091.76	1020.98	962.316	1204.02
0.291402	1208.89	1167.25	1344.23	1626.93	1076.95	1077.88	965.022	1209.59	1324.41	1278.79	1472.68	1782.39	1179.86	1180.88	1057.23	1325.18
0.301382	1149.71	1159.9	1275.69	1661.83	1099.54	1035.54	1004.67	1198.12	1199.4	1210.03	1330.82	1733.65	1147.06	1080.29	1048.09	1249.91
0.329188	1192.05	1127.55	1269.57	1700.33	1021.85	1059.52	969.949	1191.55	1111.28	1051.15	1183.55	1585.12	952.608	987.729	904.228	1110.81
0.265648	1266.09	1187.43	1345.32	1727.79	1106.35	1115.3	1014.39	1251.81	1565.69	1468.42	1663.66	2136.64	1368.16	1379.21	1254.43	1548.03
0.33371	1265.61	1246.74	1378.55	1757.09	1165.3	1176.07	1066.32	1293.67	1200.29	1182.4	1307.4	1666.4	1105.16	1115.37	1011.29	1226.9
0.29272	1241.15	1204.43	1331.7	1837.11	1144.87	1136.56	1018.99	1273.54	1325	1285.8	1421.67	1961.22	1222.21	1213.34	1087.84	1359.59
0.318081	1206.16	1186.98	1313.39	1710.33	1079.13	1081.06	981.533	1222.65	1126.55	1108.64	1226.7	1597.44	1007.91	1009.71	916.748	1141.96
0.310734	1217.16	1177.25	1290.59	1791.9	1049.5	1159.93	1005.09	1241.63	1199.43	1160.1	1271.79	1765.8	1034.21	1143.03	990.448	1223.54
0.274348	1174.04	1107.45	1308.88	1628.97	1005.54	1093.76	964.402	1183.29	1266.38	1194.55	1411.83	1757.09	1084.63	1179.78	1040.26	1276.36
0.306804	1231.85	1195.34	1303.63	1757.53	1047.91	1044.26	984.037	1223.51	1311.66	1272.78	1388.08	1871.39	1115.79	1111.91	1047.79	1302.77
0.259415	1238.81	1258.6	1288.39	1768.45	1086.92	1134.92	1048.5	1260.66	1429.53	1452.36	1486.74	2040.7	1254.25	1309.64	1209.92	1454.73
0.329066	1199.2	1172.62	1294.92	1758.47	1082.45	1103.57	954.395	1223.66	1114.47	1089.76	1203.42	1634.23	1005.96	1025.59	886.96	1137.2
0.296615	1168.88	1172.6	1276.39	1695.29	1127.08	1083.09	1007.89	1218.75	1167.53	1171.24	1274.91	1693.32	1125.78	1081.83	1006.72	1217.33
0.292938	1168.29	1152.61	1297.48	1668.47	1017.38	1042.55	974.767	1188.79	1178.79	1162.96	1309.14	1683.46	1026.52	1051.92	983.527	1199.47
0.299203	1201.04	1137.22	1330.7	1697.46	1097.14	1083.54	991.186	1219.76	1280.03	1212.01	1418.21	1809.09	1169.29	1154.79	1056.37	1299.97
0.29546	1245.15	1203.5	1302.74	1708.54	1036.22	1108.78	978.802	1226.25	1207.71	1167.32	1263.57	1657.17	1005.07	1075.44	949.373	1189.38
0.303294	1203.28	1170.68	1260.1	1676.78	1089	1087.6	994.314	1211.68	1169.93	1138.24	1225.18	1630.31	1058.82	1057.46	966.759	1178.1
0.285671	1205.73	1146.79	1253.11	1741.19	1094	1082.13	973.527	1213.78	1212.24	1152.98	1259.88	1750.59	1099.9	1087.98	978.786	1220.34
0.29255	1185.81	1247.34	1297.02	1738.19	1016.22	1136.39	964.179	1226.45	1262.78	1328.31	1381.21	1851.01	1082.18	1210.15	1026.76	1306.06
0.273493	1221.61	1157.73	1296.94	1731.69	1046.57	1134.97	1020.31	1229.97	1300.34	1232.34	1380.52	1843.28	1114.01	1208.11	1086.06	1309.24
0.322608	1226.67	1207.97	1310.13	1693.53	1077.2	1165.56	1011.7	1241.83	1157.11	1139.48	1235.84	1597.5	1016.12	1099.47	954.332	1171.41
0.27528	1234.65	1220.07	1330.34	1691.65	1112.22	1088.71	1005.91	1240.51	1407.07	1390.46	1516.14	1927.9	1267.54	1240.76	1146.39	1413.75
0.280051	1205.13	1164.22	1315.64	1692.05	1055.11	1122.93	968.887	1217.71	1387.78	1340.68	1515.04	1948.51	1215.03	1293.12	1115.74	1402.27
0.279714	1220.93	1220.64	1281.07	1714.51	1037.76	1076.76	982.395	1219.15	1276.91	1276.61	1339.8	1793.12	1085.34	1126.13	1027.44	1275.05
0.312354	1213.71	1160.57	1368.34	1730.6	1101.39	1122.13	995.078	1241.69	1132.97	1083.36	1277.31	1615.47	1028.12	1047.48	928.878	1159.08
0.315822	1267.03	1294.42	1400.92	1787.52	1132.85	1189.87	1054.26	1303.84	1231.35	1257.96	1361.46	1737.18	1100.94	1156.36	1024.57	1267.12
0.293439	1260.7	1194.39	1251.94	1751.26	1055.46	1098.08	995.873	1229.67	1368.6	1296.61	1359.09	1901.15	1145.79	1192.06	1081.11	1334.92
0.295397	1217.84	1161.46	1256.97	1714.73	1058.93	1116.87	984.392	1215.89	1256.51	1198.34	1296.88	1769.17	1092.56	1152.33	1015.65	1254.49
0.28324	1238.45	1176.52	1267.69	1729.41	1098.19	1054.56	999.349	1223.45	1359.92	1291.92	1392.04	1899.05	1205.92	1158	1097.37	1343.46
0.294957	1278.65	1264.35	1392.67	1812.91	1134.22	1145.21	1024.24	1293.18	1305.37	1290.77	1421.77	1850.79	1157.92	1169.14	1045.64	1320.2
0.305096	1159.99	1148.01	1304.07	1619.35	1074.29	1020.56	968.946	1185.03	1184.97	1172.73	1332.15	1654.22	1097.43	1042.53	989.811	1210.55
0.298839	1253.38	1180.42	1290.17	1726.74	1133.94	1162.56	1010.86	1251.15	1261.9	1188.45	1298.94	1738.48	1141.65	1170.47	1017.74	1259.66
0.271969	1250	1203.7	1334.71	1675.42	1061.26	1103.7	1027.94	1236.68	1470.26	1415.8	1569.9	1970.65	1248.26	1298.18	1209.07	1454.59
0.318675	1246.94	1219.86	1394.9	1760.73	1092.37	1100.63	1010.82	1260.89	1236.05	1209.21	1382.72	1745.36	1082.83	1091.02	1002	1249.88
0.303924	1215.89	1200.71	1385.96	1757.13	1091.32	1117.58	984.783	1250.48	1129.96	1115.85	1288	1632.94	1014.19	1038.59	915.184	1162.1
0.333775	1184.52	1149.34	1272.6	1690.26	1109.74	1118.51	986.31	1215.9	1053.27	1021.99	1131.59	1502.97	986.777	994.578	877.023	1081.17
0.31348	1233.67	1210.85	1332.54	1747.17	1064.36	1127.05	982.05	1242.53	1282.35	1258.63	1385.12	1816.11	1106.37	1171.52	1020.8	1291.56
0.278417	1225.56	1155.96	1310.97	1761.61	1056.68	1150.17	1011.69	1238.95	1364.56	1287.07	1459.66	1961.4	1176.52	1280.62	1126.43	1379.47
0.287278	1186.34	1191.22	1270.14	1835.04	1047.53	1069.18	979.647	1225.59	1233.11	1238.18	1320.21	1907.38	1088.83	1111.33	1018.27	1273.9
0.310194	1235.37	1108.69	1236.76	1757.03	1053.45	1077.8	988.113	1208.17	1168.72	1048.87	1170.03	1662.23	996.611	1019.65	934.798	1142.99
0.316317	1219.4	1141.66	1292.9	1677.93	1115.63	1099.11	1016.29	1223.27	1211.75	1134.5	1284.79	1667.4	1108.63	1092.21	1009.92	1215.6
0.270167	1289.82	1214.46	1333.41	1769.58	1109.96	1090.89	1006.5	1259.23	1322.6	1245.33	1367.3	1814.55	1138.16	1118.61	1032.08	1291.23
0.289192	1183.14	1164.58	1247.49	1708.22	1050.66	1029.25	948.332	1190.24	1258.9	1239.15	1327.37	1817.59	1117.93	1095.15	1009.05	1266.45
0.296305	1228.91	1233.26	1287.24	1839.92	1094.52	1130.78	1014.2	1261.26	1145.77	1149.83	1200.15	1715.44	1020.47	1054.28	945.591	1175.93
0.29785	1185.43	1177.98	1231.15	1660.42	1093.94	1127.14	950.563	1203.8	1282.3	1274.23	1331.74	1796.09	1183.32	1219.24	1028.23	1302.17
0.320832	1195.74	1184.25	1253.6	1687.95	1145	1079.51	996.193	1220.32	1159.04	1147.9	1215.12	1636.15	1109.86	1046.38	965.62	1182.87
0.308727	1202.65	1155.32	1297.34	1696.72	1045	1079.08	989.17	1209.33	1322.48	1270.43	1426.61	1865.78	1149.12	1186.6	1087.73	1329.82
0.301689	1263.44	1227.11	1354.9	1826.37	1081.89	1146.33	985.196	1269.32	1193.37	1159.06	1279.76	1725.08	1021.89	1082.76	930.557	1198.92
0.313312	1201.7	1143.26	1311.33	1686.16	1053.43	1106.6	976.472	1211.28	1265.08	1203.57	1380.5	1775.1	1109	1164.97	1027.98	1275.17
0.336499	1188.28	1183.06	1325.91	1692.51	1080.87	1153.03	982.396	1229.44	1124.29	1119.34	1254.5	1601.36	1022.65	1090.93	929.487	1163.22
0.286596	1241.81	1196.49	1312.26	1663.65	1073.7	1088.73	997.691	1224.9	1190.2	1146.77	1257.73	1594.51	1029.08	1043.49	956.231	1174
0.343328	1192.67	1162.56	1324.75	1714.47	1076.21	1098.11	997.724	1223.78	997.514	972.335	1107.98	1433.93	900.114	918.426	834.468	1023.54
0.268703	1204.76	1164.07	1312.23	1740.26	1115.4	1152.25	1024.33	1244.76	1330.11	1285.19	1448.76	1921.33	1231.45	1272.14	1130.91	1374.27
0.284949	1176.51	1175.07	1300.95	1723.78	1055.61	1125.14	1008.67	1223.67	1350.28	1348.63	1493.1	1978.39	1211.53	1291.32	1157.65	1404.41
0.327092	1187.26	1179.61	1290.83	1719.64	1116.24	1071.12	961.876	1218.08	1123.64	1116.4	1221.67	1627.5	1056.43	1013.73	910.338	1152.82
0.299926	1154.2	1137.26	1258.23	1595.85	1032.08	1098.44	963.94	1177.14	1085.99	1070.05	1183.87	1501.54	971.09	1033.53	906.974	1107.58
0.280451	1226.29	1231.2	1308.13	1744.13	1075.5	1151.38	1012.95	1249.94	1307.27	1312.5	1394.52	1859.31	1146.52	1227.41	1079.84	1332.48
0.255565	1180.57	1179.33	1285.63	1682.66	1046.16	1087.39	968.831	1204.37	1416.3	1414.82	1542.34	2018.65	1255.06	1304.53	1162.29	1444.86
0.311471	1256.38	1186.24	1296.53	1918.47	1052.74	1162.69	1014.51	1269.65	1255.53	1185.43	1295.65	1917.17	1052.03	1161.9	1013.82	1268.79
0.321894	1217.89	1198.36	1255.19	1723.72	1061.78	1126.16	1027.24	1230.05	1186.78	1167.76	1223.14	1679.69	1034.67	1097.4	1001.01	1198.63
0.297822	1241.66	1150.68	1316.67	1676.03	1071.25	1087.95	1010.39	1222.09	1214.37	1125.39	1287.74	1639.2	1047.71	1064.04	988.189	1195.23
0.313048	1145.85	1116.25	1269.62	1595.42	1030.84	1084.8	971.87	1173.52	1214.48	1183.11	1345.67	1690.99	1092.59	1149.78	1030.09	1243.82
0.309928	1244.21	1160.62	1288.9	1739.59	1170.2	1156.27	1031.46	1255.89	1284.2	1197.92	1330.32	1795.5	1207.81	1193.44	1064.62	1296.26
0.287857	1209.31	1117.76	1299.93	1732.38	1087.02	1067.09	984.464	1213.99	1306.69	1207.76	1404.61	1871.88	1174.56	1153.02	1063.74	1311.75
0.306393	1223.54	1274.16	1409.2	1750.51	1167.62	1204.41	1039.51	1295.56	1220.44	1270.94	1405.63	1746.08	1164.67	1201.36	1036.88	1292.28
0.304449	1195.96	1179.1	1247.01	1652.32	1077.98	1105.27	980.043	1205.38	1310.75	1292.27	1366.7	1810.91	1181.45	1211.36	1074.11	1321.08
0.32277	1175.01	1132.81	1247.18	1624.71	1062.94	1004.5	943.768	1170.13	1127.94	1087.42	1197.22	1559.62	1020.35	964.254	905.959	1123.25
0.253632	1221.22	1203.73	1302.15	1696.53	1107.57	1111.06	984.243	1232.36	1613.51	1590.42	1720.45	2241.52	1463.37	1467.98	1300.42	1628.24
0.300772	1234.13	1161.43	1362.05	1670.46	1083.55	1113.1	1011.91	1233.8	1156.71	1088.57	1276.61	1565.67	1015.58	1043.27	948.429	1156.4
0.318512	1164.42	1148	1285.51	1713.91	1036.36	1118.07	974.459	1205.82	1133.64	1117.66	1251.54	1668.62	1008.97	1088.52	948.706	1173.95
0.302087	1172.46	1251.78	1339.95	1863.57	1105.34	1143.2	1054.82	1275.87	1257.26	1342.32	1436.87	1998.36	1185.29	1225.88	1131.12	1368.16
0.273465	1214.06	1248.21	1325.56	1723.54	1105.84	1155.38	1019.39	1256	1355.73	1393.86	1480.24	1924.66	1234.88	1290.21	1138.34	1402.56
0.31153	1222.5	1135.45	1271.88	1670	1023.13	1085.82	973.938	1197.53	1256.37	1166.92	1307.13	1716.28	1051.49	1115.91	1000.93	1230.72
0.283107	1172.11	1125.3	1305.38	1804.36	1025.76	1098.35	972.642	1214.84	1358.19	1303.95	1512.63	2090.82	1188.62	1272.72	1127.06	1407.71
0.325834	1211.97	1219.72	1347.78	1847.05	1090.51	1102.39	985.638	1257.87	1186.8	1194.4	1319.79	1808.69	1067.87	1079.5	965.169	1231.75
0.280135	1217.41	1138.32	1299.36	1765.48	1098.96	1110.89	971.666	1228.87	1406.05	1314.71	1500.7	2039.04	1269.24	1283.02	1122.23	1419.29
0.321972	1228.96	1141.21	1312.79	1658.88	1110.91	1033.82	987.461	1210.58	1172	1088.32	1251.95	1581.99	1059.42	985.9	941.694	1154.47
0.307599	1258.88	1198.51	1355.6	1823.29	1081.61	1148.38	1023.61	1269.98	1304.71	1242.14	1404.95	1889.66	1120.98	1190.19	1060.87	1316.22
0.302286	1195.24	1154.87	1310.45	1688.37	1096.25	1078.14	1005.72	1218.43	1197.6	1157.15	1313.03	1691.71	1098.41	1080.26	1007.71	1220.84
0.310243	1208.4	1237.85	1374.26	1763.56	1104.27	1151.36	998.984	1262.67	1171.59	1200.14	1332.4	1709.83	1070.63	1116.29	968.553	1224.21
0.289777	1197.47	1134.14	1326.71	1682.33	1068.77	1142.17	981.45	1219.01	1117.89	1058.77	1238.55	1570.54	997.749	1066.27	916.231	1138
0.276566	1231.5	1199.54	1269.03	1804.85	1145.46	1126.03	972.5	1249.84	1358.81	1323.54	1400.22	1991.43	1263.87	1242.43	1073.03	1379.05
0.303124	1148.02	1155.86	1224.68	1658.88	1067.97	1090.95	921.956	1181.19	1191.68	1199.82	1271.24	1721.96	1108.58	1132.44	957.014	1226.1
0.289853	1176.58	1229.37	1269.62	1729.29	1089.94	1113.98	957.742	1223.79	1265.75	1322.54	1365.84	1860.34	1172.54	1198.41	1030.32	1316.53
0.278708	1192.6	1112.62	1273.08	1686.71	1068.06	1018.83	974.17	1189.44	1306	1218.41	1394.13	1847.08	1169.61	1115.7	1066.8	1302.53
0.296261	1231.81	1141.85	1341.36	1733.37	1033.98	1130.02	989.078	1228.78	1244.17	1153.3	1354.81	1750.76	1044.35	1141.35	998.999	1241.11
0.274142	1213.63	1201.96	1315.91	1743.72	1102.94	1109.22	994.651	1240.29	1336.92	1324.07	1449.59	1920.86	1214.99	1221.91	1095.7	1366.29
0.297353	1216.74	1192.66	1341.87	1763.84	1118.77	1097.01	988.563	1245.64	1290.6	1265.05	1423.32	1870.9	1186.68	1163.6	1048.57	1321.24
0.313038	1240.6	1233.49	1324.5	1673.6	1074.06	1061.42	975.57	1226.18	1305.88	1298.4	1394.2	1761.67	1130.58	1117.27	1026.91	1290.7
0.286847	1235.78	1158.03	1330.33	1770.9	1084.32	1053.47	1014.06	1235.27	1392.17	1304.58	1498.68	1995.01	1221.55	1186.79	1142.39	1391.6
0.307647	1214.9	1081.39	1286.61	1730.28	1046.83	1090.71	991.169	1205.98	1160.65	1033.1	1229.17	1653.02	1000.09	1042.01	946.914	1152.14
0.287307	1227.37	1235.53	1296.6	1653.2	1101.15	1085.18	1047.37	1235.2	1302.92	1311.58	1376.42	1754.97	1168.93	1151.98	1111.85	1311.24
0.294393	1152.95	1173.46	1241.11	1625.63	1034.18	1061.7	978.843	1181.12	1212.64	1234.22	1305.36	1709.79	1087.73	1116.67	1029.52	1242.28
0.341236	1208.98	1167.81	1325.41	1704.32	1057.5	1118.28	980.524	1223.26	1121.84	1083.64	1229.88	1581.48	981.28	1037.68	909.851	1135.09
0.272422	1236.47	1141.6	1291.88	1724.89	1115.22	1075.12	994.34	1225.65	1267.39	1170.15	1324.19	1768.02	1143.1	1102.01	1019.2	1256.29
0.313539	1280.98	1273.89	1369.94	1797.63	1081.66	1123.29	1033.48	1280.12	1224.48	1217.7	1309.52	1718.34	1033.95	1073.74	987.891	1223.66
0.32492	1140.13	1111.47	1177.74	1665.84	1021.49	1016.42	936.428	1152.79	1055.49	1028.96	1090.31	1542.18	945.661	940.964	866.914	1067.21
0.337784	1272.18	1210.71	1275.26	1732.07	1123.26	1099.92	965.933	1239.9	1214.62	1155.94	1217.56	1653.71	1072.44	1050.15	922.233	1183.81
0.297349	1213.28	1140.37	1297.32	1772.78	1094.5	1065.52	1018.99	1228.96	1304.87	1226.45	1395.25	1906.6	1177.12	1145.96	1095.91	1321.74
0.287444	1209.8	1180.86	1323.63	1743.81	1119.96	1122.3	975.64	1239.43	1281.31	1250.67	1401.87	1846.89	1186.16	1188.64	1033.31	1312.69
0.277902	1205.26	1158.83	1247.45	1627.4	1048.97	1074.7	966.905	1189.93	1346.85	1294.97	1394	1818.59	1172.2	1200.95	1080.5	1329.72
0.284419	1122.98	1152.62	1245.84	1615.4	978.097	1060.69	939.546	1159.31	1165.55	1196.31	1293.07	1676.64	1015.18	1100.9	975.164	1203.26
0.311784	1283.91	1158.41	1419.8	1811.39	1148.31	1217.57	1038.31	1296.82	1208.41	1090.29	1336.31	1704.87	1080.78	1145.97	977.256	1220.56
0.296852	1228.52	1214.1	1307.7	1801.71	1113.84	1109.89	990.594	1252.34	1312.98	1297.57	1397.6	1925.58	1190.42	1186.2	1058.7	1338.43
0.326585	1235.9	1211.04	1318.59	1759.15	1108.71	1063.29	981.652	1239.76	1210.71	1186.36	1291.72	1723.3	1086.11	1041.62	961.646	1214.49
0.291586	1227.39	1142.44	1285.57	1687.98	1099.73	1071.4	991.993	1215.21	1413.27	1315.45	1480.27	1943.61	1266.28	1233.66	1142.23	1399.25
0.2987	1218.85	1158.56	1298.01	1686.99	1044.31	1129.23	972.463	1215.49	1216.02	1155.87	1295	1683.08	1041.89	1126.61	970.209	1212.67
0.317798	1189.68	1199.9	1350.31	1694.16	1074.95	1095.38	979.642	1226.29	1155.85	1165.77	1311.91	1645.98	1044.38	1064.23	951.783	1191.42
0.283622	1215.96	1135	1306.03	1764.91	1097.77	1088.75	1042.45	1235.84	1296.85	1210.5	1392.91	1882.31	1170.79	1161.17	1111.79	1318.04
0.297987	1170.5	1128.16	1263.98	1775.91	1035.7	1079.02	960.621	1201.99	1179.07	1136.42	1273.24	1788.91	1043.29	1086.92	967.655	1210.79
0.292238	1225.24	1174.05	1306.24	1747.48	1065.6	1131.98	998.459	1235.58	1350.38	1293.96	1439.66	1925.96	1174.43	1247.6	1100.44	1361.78
0.296571	1190.22	1114.99	1265.87	1751.89	1078.31	1144.04	988.165	1219.07	1162.89	1089.39	1236.81	1711.67	1053.55	1117.77	965.477	1191.08
0.315348	1286.01	1218.16	1406	1843.52	1143.54	1112.84	1025.98	1290.86	1245.53	1179.82	1361.75	1785.49	1107.54	1077.81	993.685	1250.23
0.317715	1209.16	1195.04	1320.61	1661.45	1052.17	1123.82	1025.68	1226.85	1094.94	1082.15	1195.86	1504.51	952.775	1017.66	928.791	1110.95
0.310837	1259.12	1187.89	1327.44	1680.45	1107.15	1133.48	1023.85	1245.62	1140.01	1075.51	1201.86	1521.48	1002.41	1026.25	926.99	1127.79
0.325508	1233.03	1198.51	1377.35	1700.87	1063.51	1116.51	1021.36	1244.45	1168.39	1135.68	1305.15	1611.71	1007.76	1057.98	967.819	1179.21
0.285884	1235.87	1160.84	1287.58	1804.95	1059.83	1087.75	1019.37	1236.6	1238	1162.84	1289.79	1808.06	1061.65	1089.63	1021.13	1238.73
0.306391	1132.6	1130.63	1309.47	1655.66	1040.23	1080.42	989.881	1191.27	1060.37	1058.52	1225.96	1550.06	973.884	1011.51	926.748	1115.29
0.337247	1241.42	1255.07	1320.13	1782.72	1076.27	1134.42	1023.43	1261.92	1130.97	1143.4	1202.67	1624.1	980.511	1033.49	932.366	1149.64
0.315467	1197.26	1165.01	1286.62	1679.02	1092.52	1086.37	1000.5	1215.33	1205.91	1173.42	1295.91	1691.14	1100.4	1094.21	1007.72	1224.1
0.282224	1311.39	1191.54	1386.95	1656.27	1083.44	1153.52	1022.94	1258.01	1504.01	1366.56	1590.66	1899.54	1242.57	1322.95	1173.19	1442.78
0.307975	1240.76	1203.53	1354.31	1738.1	1141.75	1127.72	1028.31	1262.07	1301.27	1262.22	1420.35	1822.86	1197.43	1182.71	1078.46	1323.61
0.312179	1215.05	1254.93	1314.81	1745.44	1102.28	1107.81	999.547	1248.55	1169.76	1208.15	1265.8	1680.37	1061.2	1066.51	962.288	1202.01
0.280419	1237.56	1144.74	1335.05	1767.27	1035.43	1097.52	986.498	1229.15	1467.63	1357.56	1583.24	2095.82	1227.92	1301.55	1169.9	1457.66
0.308158	1235.72	1170.13	1263.95	1698.08	1066.27	1043.51	981.475	1208.45	1160.8	1099.19	1187.33	1595.13	1001.63	980.251	921.974	1135.19
0.297951	1196.18	1176.14	1274.16	1809.51	1074.47	1120.98	983.079	1233.5	1222.75	1202.26	1302.45	1849.69	1098.33	1145.87	1004.91	1260.89
0.326818	1230.65	1219.9	1298.63	1713.35	1124.59	1114.72	1012.64	1244.92	1271.66	1260.55	1341.9	1770.44	1162.07	1151.86	1046.38	1286.41
0.308692	1207.76	1100.66	1360.02	1737.39	1174.94	1143.8	1001.96	1246.65	1200.93	1094.44	1352.33	1727.57	1168.3	1137.33	996.295	1239.6
0.296255	1202.49	1224.33	1311.42	1684.03	1068.58	1084.02	988.158	1223.29	1200.26	1222.05	1308.98	1680.89	1066.59	1082.01	986.318	1221.01
0.286142	1176.47	1182.63	1288.34	1626.13	1034.7	1055.16	938.366	1185.97	1294.45	1301.22	1417.53	1789.2	1138.45	1160.97	1032.46	1304.9
0.301698	1221.12	1213.12	1380.64	1779.23	1054.94	1063.84	1008.24	1245.88	1245.85	1237.69	1408.6	1815.26	1076.3	1085.38	1028.65	1271.11
0.33161	1152.19	1093.04	1254.52	1685	996.092	1060.61	962.95	1172.06	1068.11	1013.28	1162.98	1562.05	923.41	983.224	892.686	1086.54
0.334958	1204.74	1168.31	1256.79	1723.19	1030.92	1082.69	994.892	1208.79	1027.86	996.785	1072.27	1470.19	879.565	923.729	848.824	1031.32
0.298791	1151.36	1087.83	1274.68	1633.28	1024.08	1027.55	957.561	1165.19	1185.63	1120.22	1312.62	1681.9	1054.56	1058.14	986.065	1199.88
0.318351	1250.03	1170.56	1340.81	1755.39	1137.49	1092.21	1006.87	1250.48	1273.76	1192.78	1366.27	1788.71	1159.08	1112.95	1025.98	1274.22
0.28042	1188.43	1188.83	1346.95	1803.07	1072.77	1118.67	979.371	1242.58	1328.19	1328.64	1505.35	2015.12	1198.93	1250.22	1094.55	1388.71
0.304692	1239.39	1231.43	1334.65	1753.44	1109.92	1135.32	1014.58	1259.82	1254.72	1246.67	1351.16	1775.14	1123.66	1149.36	1027.13	1275.41
0.336174	1211.27	1237.23	1360.75	1748.45	1114.49	1127.43	1042.85	1263.21	1209.52	1235.44	1358.78	1745.92	1112.88	1125.8	1041.34	1261.38
0.33406	1255.99	1210.74	1307.27	1796.82	1126.29	1124.35	1034.43	1265.13	1159.35	1117.58	1206.68	1658.57	1039.63	1037.83	954.838	1167.78
0.318266	1141.07	1144.8	1211.72	1659.44	1058.54	1032.41	939.979	1169.71	1081.61	1085.14	1148.57	1572.96	1003.37	978.608	890.991	1108.75
0.287829	1212.64	1156.3	1305.47	1697.65	1096.4	1110.64	1015.9	1227.86	1319.34	1258.04	1420.33	1847.02	1192.87	1208.36	1105.29	1335.89
0.30627	1216.35	1115.3	1346.67	1711.52	1080.78	1078.01	958.962	1215.37	1209.68	1109.19	1339.29	1702.14	1074.86	1072.1	953.707	1208.71
0.306801	1223.36	1155.04	1293.72	1689.11	1077.02	1095.13	992.598	1218	1171.42	1106.01	1238.8	1617.41	1031.3	1048.64	950.461	1166.29
0.292572	1264.91	1120.79	1359.71	1677.08	1050.42	1082.77	989.712	1220.77	1423.75	1261.54	1530.46	1887.69	1182.33	1218.74	1114	1374.07
0.297659	1206.39	1186.29	1258.88	1627.56	1056.06	1127.43	999.445	1208.87	1238.45	1217.82	1292.34	1670.82	1084.13	1157.4	1026.01	1241
0.344278	1215.4	1192.67	1355.3	1673.93	1089.14	1077.82	1048.61	1236.13	1092.17	1071.75	1217.89	1504.22	978.713	968.538	942.293	1110.8
0.293962	1213.67	1179.56	1339.52	1725.77	1103.55	1132.08	1018.83	1244.71	1459.17	1418.16	1610.48	2074.85	1326.77	1361.07	1224.92	1496.49
0.297324	1184.34	1189.24	1314.76	1719.51	1116.29	1165.21	1055.27	1249.23	1221.99	1227.05	1356.56	1774.18	1151.79	1202.26	1088.82	1288.95
0.27813	1202.99	1163.95	1322.53	1727.75	1052.77	1078.73	999.726	1221.21	1315.57	1272.87	1446.29	1889.42	1151.29	1179.67	1093.28	1335.48
0.278697	1213.54	1194.65	1344.15	1745.84	1151.93	1120.94	1010.26	1254.47	1302.9	1282.62	1443.14	1874.4	1236.75	1203.48	1084.65	1346.85
0.328817	1178.77	1143.1	1295.73	1629.24	1117.7	1098.57	965.092	1204.03	1034.02	1002.73	1136.61	1429.17	980.447	963.668	846.58	1056.18
0.315451	1224.38	1161.83	1351.93	1724.72	1108.36	1094.6	1000.9	1238.1	1096.34	1040.33	1210.55	1544.35	992.451	980.125	896.223	1108.62
0.306595	1194.95	1206.43	1294.78	1778.86	1077.85	1074.91	971.844	1228.52	1233.1	1244.94	1336.12	1835.64	1112.26	1109.22	1002.87	1267.74
0.276871	1191.21	1130.82	1272.31	1612.38	1086.64	1058.95	987.863	1191.45	1379.13	1309.22	1473.03	1866.75	1258.08	1226.02	1143.71	1379.42
0.316299	1160.29	1130.6	1307.43	1734.39	1009.65	1073.62	982.697	1199.81	1172.67	1142.66	1321.38	1752.89	1020.42	1085.07	993.184	1212.61
0.283819	1211.5	1128.17	1310.34	1671.45	1072.79	1104.55	979.147	1211.14	1326.23	1235.02	1434.43	1829.74	1174.38	1209.16	1071.88	1325.83
0.280217	1170.32	1167.99	1285.05	1613.28	1037.01	1090.89	968.19	1190.39	1348.39	1345.7	1480.57	1858.74	1194.79	1256.87	1115.5	1371.51
0.300662	1229.48	1165.34	1254.41	1721.89	1088.05	1077.04	993.264	1218.5	1241.32	1176.56	1266.48	1738.47	1098.52	1087.41	1002.83	1230.23
0.299408	1246.53	1163.3	1291.75	1696.16	1160	1138.18	1039.14	1247.86	1301.65	1214.74	1348.87	1771.16	1211.29	1188.51	1085.09	1303.04
0.300965	1203.15	1203.92	1331.23	1759.39	1061.33	1128.2	1024.63	1244.55	1106.63	1107.35	1224.44	1618.26	976.196	1037.7	942.434	1144.71
0.29613	1225.36	1158.11	1305.12	1758.29	1076.12	1055.37	1007.67	1226.58	1309.16	1237.32	1394.38	1878.54	1149.71	1127.54	1076.58	1310.46
0.320461	1224.21	1153.72	1339.94	1691.33	1043.81	1102.92	988.166	1220.58	1244.11	1172.47	1361.72	1718.82	1060.78	1120.85	1004.23	1240.43
0.356402	1247.5	1161.66	1311.43	1752.47	1060.07	1099.01	994.561	1232.39	1025.6	955.032	1078.16	1440.75	871.511	903.526	817.653	1013.18
0.297235	1223.4	1175.3	1340.67	1643.86	1049.59	1063.89	971.113	1209.69	1417.95	1362.21	1553.87	1905.27	1216.5	1233.07	1125.54	1402.06
0.289093	1186.82	1155.36	1254.82	1685.01	1036.8	1050.68	976.72	1192.32	1194.43	1162.77	1262.86	1695.81	1043.44	1057.42	982.979	1199.96
0.259419	1201.37	1210.47	1245.41	1652.89	1074.92	1052	940.268	1196.76	1349.81	1360.03	1399.3	1857.12	1207.74	1181.98	1056.45	1344.63
0.285516	1193.69	1195.25	1339.94	1741.64	1067.35	1106.75	1009.15	1236.25	1371.53	1373.32	1539.56	2001.11	1226.36	1271.63	1159.49	1420.43
0.321013	1271.75	1129.2	1372.69	1831.85	1095.58	1126.67	1076.65	1272.06	1216.4	1080.05	1312.95	1752.12	1047.89	1077.63	1029.79	1216.69
0.287864	1124.95	1149.23	1257.44	1642.81	1080.7	1097.01	976.436	1189.8	1262.05	1289.29	1410.68	1843.03	1212.41	1230.7	1095.44	1334.8
0.279734	1235.72	1250.69	1297.73	1709.37	1147.52	1135.55	1015.66	1256.03	1501.38	1519.57	1576.72	2076.86	1394.22	1379.68	1234.01	1526.06
0.310723	1237.9	1165.71	1362.92	1767.09	1087.99	1156.91	1022.99	1257.36	1176.26	1107.66	1295.06	1679.1	1033.81	1099.3	972.05	1194.75
0.273499	1267.38	1229.22	1283.34	1713.86	1116.33	1158.34	1024.27	1256.11	1435.75	1392.53	1453.84	1941.56	1264.64	1312.23	1160.35	1422.99
0.29518	1173.58	1112.34	1267.3	1662.53	1043.87	1094.97	990.163	1192.11	1353.85	1283.2	1461.97	1917.9	1204.22	1263.17	1142.26	1375.22
0.311971	1195.57	1247.8	1365.94	1858.02	1114.32	1143.63	1045.84	1281.59	1095.86	1143.74	1252.02	1703.07	1021.39	1048.26	958.616	1174.71
0.297405	1225.56	1142.58	1329.14	1816.41	1049.16	1143.69	993.599	1242.88	1208.63	1126.79	1310.78	1791.32	1034.67	1127.89	979.874	1225.71
0.291382	1213.33	1236.54	1370.87	1774.94	1099.92	1150.65	994.839	1263.01	1379.98	1406.39	1559.16	2018.73	1251	1308.7	1131.49	1436.49
0.268768	1162.7	1191.85	1205.16	1688.52	1053.46	1062.87	950.022	1187.8	1289.23	1321.55	1336.31	1872.27	1168.1	1178.53	1053.41	1317.06
0.326554	1182.77	1204.48	1329.92	1669.49	1084.58	1153.39	1023.38	1235.43	1092.44	1112.49	1228.35	1541.99	1001.75	1065.31	945.222	1141.08
0.280801	1206.43	1110.78	1308.71	1649.24	992.377	1119.96	977.963	1195.07	1344.68	1238.07	1458.67	1838.23	1106.09	1248.3	1090.03	1332.01
0.288293	1230.27	1218.15	1322.84	1790.63	1072.53	1144.76	1038.25	1259.63	1220.2	1208.18	1312.01	1775.97	1063.75	1135.39	1029.74	1249.32
0.293981	1152.34	1128.96	1194.21	1682.04	1109.14	1061.06	938.772	1180.93	1269.85	1244.09	1316	1853.58	1222.25	1169.27	1034.51	1301.37
0.307357	1229.19	1175.47	1389.74	1755.31	1154.59	1101.56	985.241	1255.87	1103.61	1055.38	1247.76	1575.98	1036.63	989.016	884.583	1127.57
0.297375	1218.76	1212.71	1256.37	1693.35	1062.53	1071.02	975.91	1212.95	1291.97	1285.54	1331.83	1795.05	1126.34	1135.34	1034.53	1285.8
0.319373	1225.16	1180.55	1346.81	1773.43	1144.61	1137.31	1018.87	1260.96	1220.71	1176.26	1341.92	1767	1140.46	1133.19	1015.17	1256.39
0.302379	1219.29	1163.92	1246.43	1677.72	1073.37	1152.16	985.125	1216.86	1299.33	1240.34	1328.26	1787.87	1143.84	1227.8	1049.8	1296.75
0.327287	1170.44	1132.98	1276.09	1623.86	1084.91	1108.05	970.606	1195.28	1019.07	986.449	1111.05	1413.85	944.603	964.75	845.08	1040.69
0.307756	1168.15	1081.83	1258.81	1686.49	1050.74	1107.08	959.433	1187.51	1185.14	1097.57	1277.12	1711.01	1066.03	1123.18	973.386	1204.77
0.307816	1184.58	1188.44	1323.91	1667.39	1070.32	1100.67	1001.25	1219.51	1197.75	1201.65	1338.63	1685.91	1082.22	1112.9	1012.37	1233.06
0.31393	1205.26	1144.31	1297.8	1754.9	1059.44	1116.19	995.374	1224.76	1212.59	1151.27	1305.69	1765.57	1065.88	1122.98	1001.42	1232.2
0.301419	1236.69	1210	1300.66	1694.98	1116.81	1163.99	1036.99	1251.45	1317.76	1289.32	1385.92	1806.09	1190.02	1240.29	1104.97	1333.48
[truncated: 14,398 more rows]
