# Supplementary material for: Illicit and pharmaceutical drug consumption estimated via wastewater analysis. Part B: Placing back-calculations in a formal statistical framework
Source: Sci Total Environ. 2014 Jul 15;487(100):642–50. doi: 10.1016/j.scitotenv.2014.02.101 (PMC4039139; doi:10.1016/j.scitotenv.2014.02.101)
Supplement: Supplementary file 2 — Supplementary material 2. Code for the free statistical software R, demonstrating propagation of uncertainty using Monte Carlo simulation. [file mmc2.txt]

# Hayley E Jones, February 2014

# Estimation of daily cocaine consumption from measured
# concentrations of benzoylecgonine (BE) in wastewater, using 
# a Monte Carlo simulations approach.

# Warning: Parameter estimates and standard errors 
# are imperfect, as described in the paper.

########################
# CONCENTRATIONS OF BE #
# (ng/litre)           # 
########################

C <- c(1068.29375, 1054.885, 1167.175, 1544.0025, 983.535, 1003.3275,906.995)
seC <- c(15.4662500000019, 22.8924999999995, 24.912500000003, 27.9574999999991, 
	20.354999999999, 19.8699999999994, 6.64500000000248)

########################
# FLOW OF WASTEWATER   #
# (millions of litres) #
########################

F = c(1194.400924, 1177.984687, 1180.016906, 1172.39619, 1158.569672, 
		1161.743612, 1155.544497)
seF = c(17.75216719, 16.37923838, 15.63784829, 20.67877696, 22.16930657, 
17.99603636, 17.02314268)

###################
# STABILITY OF BE #
###################

S <- 5.5
seS <- 2.1

#################################
# PROPORTION OF COCAINE SMOKED  #
#################################

p.smoke <- 0.06530
se.p.smoke <- 0.00837

##################################
# EXCRETION AS BE AFTER SMOKING  #
##################################

E.smoke = 0.08667
se.smoke = 0.009443 

############################################
# EXCRETION AS BE AFTER NASAL INSUFFLATION #
############################################

E.nasal = 0.3157
se.nasal = 0.02042

###################
# POPULATION SIZE #
# (millions)      #
###################

P <- 3.4
seP <- 0.2*P/(2*1.96)

#####################
# MOLECULAR WEIGHTS #
#####################

mw.dtr = 289.3
mw.par = 303.4

#####################################
# FOR PROPORTIONS:                  #  
# Create function to return         #  
# parameters of a Beta distribution # 
# corresponding to given mean and   #
# variance                          #
#####################################

estBetaParams <- function(mu, se) {
  alpha <- ((1 - mu) / (se*se) - 1 / mu) * mu ^ 2
  beta <- alpha * (1 / mu - 1)
  return(params = list(alpha = alpha, beta = beta))
}

# PROPORTION OF COCAINE SMOKED
x <- estBetaParams(p.smoke, se.p.smoke)
Ps.a <- x$alpha
Ps.b <- x$beta

# EXCRETION AS BE AFTER SMOKING 
x <- estBetaParams(E.smoke, se.smoke)
Es.a <- x$alpha
Es.b <- x$beta

# EXCRETION AS BE AFTER NASAL INSUFFLATION 
x <- estBetaParams(E.nasal, se.nasal)
En.a <- x$alpha
En.b <- x$beta

####################################
# Simulate large number of values  # 
# at random from the assumed       #
# distribution of each parameter   #
####################################

# Set the number of iterations:
nit <- 50000

# Number of days of study:
ndays <- length(C)

# Concentration and flow:
concentration <- flow <- matrix(NA, nit, ndays)
for(d in 1:ndays){
	concentration[,d] <- rnorm(nit, C[d], seC[d])
	flow[,d] <- rnorm(nit, F[d], seF[d])
}

# Stability:
stability <- rnorm(nit, S, seS)

# Population size:
population <- rnorm(nit, P, seP)

# Proportion smoked:
prop.smoked <- rbeta(nit, Ps.a, Ps.b)

# Proportion excreted as benzoylecgonine following smoking:
excrete.smoke <- rbeta(nit, Es.a, Es.b)

# Proportion excreted as benzoylecgonine following nasal insufflation:
excrete.nasal <- rbeta(nit, En.a, En.b)

#############################
# Perform back-calculations # 
# for each day separately   #
#############################

# First, average excretion across 
# different routes of administration:
excrete <- prop.smoked*excrete.smoke + (1-prop.smoked)*excrete.nasal

load <- consumption<- matrix(NA, nit, ndays)
for(d in 1:ndays){
	load[,d] <- (100/(100+stability))*concentration[,d]*flow[,d]/1000
	consumption[,d] <- (load[,d]/(population*excrete))*(mw.par/mw.dtr)
}

#######################
# Average across days #
#######################

mean.load <- mean.consump <- rep(NA, nit)
for(i in 1:nit){
	mean.load[i] <- mean(load[i, 1:ndays])
	mean.consump[i] <- mean(consumption[i, 1:ndays])
}

###################
# Display results #
###################

# For each day separately:
for(d in 1:ndays){
	cat("Day", d, '\n')
	cat("Estimated load of benzoylecgonine", "=", round(quantile(load[,d], 0.5)), "(95% Cr-I", 
		round(quantile(load[,d], 0.025)), "to" , 
		round(quantile(load[,d], 0.975)), ") grams per day", '\n')
	cat("Estimated consumption of cocaine", "=", 
		round(quantile(consumption[,d], 0.5)), "(95% Cr-I", 
		round(quantile(consumption[,d], 0.025)), "to" , 
		round(quantile(consumption[,d], 0.975)), ") mg per day per 1000 people", '\n')
	cat("*********************************************", '\n')
}

# Average across all days:
cat("Estimated average daily load of benzoylecgonine", "=", round(quantile(mean.load, 0.5)), 
	"(95% Cr-I", round(quantile(mean.load, 0.025)), "to" , 
	round(quantile(mean.load, 0.975)), ") grams per day", '\n')
cat("Estimated average daily consumption of cocaine", "=", round(quantile(mean.consump, 0.5)), 
	"(95% Cr-I", round(quantile(mean.consump, 0.025)), "to" , 
	round(quantile(mean.consump, 0.975)), ") mg per day per 1000 people", '\n')
